# Supplementary material for: The Antipsychotic Olanzapine Interacts with the Gut Microbiome to Cause Weight Gain in Mouse
Source: PLoS One. 2014 Dec 15;9(12):e115225. doi: 10.1371/journal.pone.0115225 (PMC4266663; doi:10.1371/journal.pone.0115225)
Supplement: S1 Table — Sample metadata for 96 fecal samples. Timepoints are coded in order according to Fig. 1C . (XLSX) [file pone.0115225.s010.xlsx]

## Sheet: sample metadata
Study arm	Cage	Subject ID	Timepoint	Treatment status	Diet status	Sample ID	Notes
group A	1	R1	F1	placebo	regular	R1_F1
group A	1	R1	F2	placebo	high-fat	R1_F2
group A	1	R1	F3	placebo	high-fat	R1_F3
group A	1	R1	F4	olanzapine	high-fat	R1_F4
group A	1	R2	F1	placebo	regular	R2_F1
group A	1	R2	F2	placebo	high-fat	R2_F2
group A	1	R2	F3	placebo	high-fat	R2_F3
group A	1	R2	F4	olanzapine	high-fat	R2_F4
group A	1	R3	F1	placebo	regular	R3_F1
group A	1	R3	F2	placebo	high-fat	R3_F2
group A	1	R3	F3	placebo	high-fat	R3_F3
group A	1	R3	F4	olanzapine	high-fat	R3_F4
group A	1	R4	F1	placebo	regular	R4_F1
group A	1	R4	F2	placebo	high-fat	R4_F2
group A	1	R4	F3	placebo	high-fat	R4_F3
group A	1	R4	F4	olanzapine	high-fat	R4_F4
group A	3	R10	F1	placebo	regular	R10_F1
group A	3	R10	F2	placebo	high-fat	R10_F2
group A	3	R10	F3	placebo	high-fat	R10_F3
group A	3	R10	F4	olanzapine	high-fat	R10_F4
group A	3	R11	F1	placebo	regular	R11_F1
group A	3	R11	F2	placebo	high-fat	R11_F2
group A	3	R11	F3	placebo	high-fat	R11_F3
group A	3	R11	F4	olanzapine	high-fat	R11_F4
group A	3	R12	F1	placebo	regular	R12_F1
group A	3	R12	F2	placebo	high-fat	R12_F2
group A	3	R12	F3	placebo	high-fat	R12_F3
group A	3	R12	F4	olanzapine	high-fat	R12_F4
group A	3	R9	F1	placebo	regular	R9_F1
group A	3	R9	F2	placebo	high-fat	R9_F2
group A	3	R9	F3	placebo	high-fat	R9_F3
group A	3	R9	F4	olanzapine	high-fat	R9_F4
group A	5	R17	F1	placebo	regular	R17_F1
group A	5	R17	F2	placebo	high-fat	R17_F2
group A	5	R17	F3	placebo	high-fat	R17_F3
group A	5	R17	F4	olanzapine	high-fat	R17_F4
group A	5	R18	F1	placebo	regular	R18_F1
group A	5	R18	F2	placebo	high-fat	R18_F2
group A	5	R18	F3	placebo	high-fat	R18_F3
group A	5	R18	F4	olanzapine	high-fat	R18_F4
group A	5	R19	F1	placebo	regular	R19_F1	Failed sample
group A	5	R19	F2	placebo	high-fat	R19_F2
group A	5	R19	F3	placebo	high-fat	R19_F3
group A	5	R19	F4	olanzapine	high-fat	R19_F4
group A	5	R20	F1	placebo	regular	R20_F1
group A	5	R20	F2	placebo	high-fat	R20_F2
group A	5	R20	F3	placebo	high-fat	R20_F3
group A	5	R20	F4	olanzapine	high-fat	R20_F4
group B	2	R5	F1	placebo	regular	R5_F1
group B	2	R5	F2	placebo	high-fat	R5_F2
group B	2	R5	F3	olanzapine	high-fat	R5_F3
group B	2	R5	F4	placebo	high-fat	R5_F4
group B	2	R6	F1	placebo	regular	R6_F1
group B	2	R6	F2	placebo	high-fat	R6_F2
group B	2	R6	F3	olanzapine	high-fat	R6_F3
group B	2	R6	F4	placebo	high-fat	R6_F4
group B	2	R7	F1	placebo	regular	R7_F1
group B	2	R7	F2	placebo	high-fat	R7_F2
group B	2	R7	F3	olanzapine	high-fat	R7_F3
group B	2	R7	F4	placebo	high-fat	R7_F4
group B	2	R8	F1	placebo	regular	R8_F1
group B	2	R8	F2	placebo	high-fat	R8_F2
group B	2	R8	F3	olanzapine	high-fat	R8_F3
group B	2	R8	F4	placebo	high-fat	R8_F4
group B	4	R13	F1	placebo	regular	R13_F1
group B	4	R13	F2	placebo	high-fat	R13_F2
group B	4	R13	F3	olanzapine	high-fat	R13_F3
group B	4	R13	F4	placebo	high-fat	R13_F4
group B	4	R14	F1	placebo	regular	R14_F1
group B	4	R14	F2	placebo	high-fat	R14_F2
group B	4	R14	F3	olanzapine	high-fat	R14_F3
group B	4	R14	F4	placebo	high-fat	R14_F4
group B	4	R15	F1	placebo	regular	R15_F1
group B	4	R15	F2	placebo	high-fat	R15_F2
group B	4	R15	F3	olanzapine	high-fat	R15_F3
group B	4	R15	F4	placebo	high-fat	R15_F4
group B	4	R16	F1	placebo	regular	R16_F1
group B	4	R16	F2	placebo	high-fat	R16_F2
group B	4	R16	F3	olanzapine	high-fat	R16_F3
group B	4	R16	F4	placebo	high-fat	R16_F4
group B	6	R21	F1	placebo	regular	R21_F1
group B	6	R21	F2	placebo	high-fat	R21_F2
group B	6	R21	F3	olanzapine	high-fat	R21_F3
group B	6	R21	F4	placebo	high-fat	R21_F4
group B	6	R22	F1	placebo	regular	R22_F1
group B	6	R22	F2	placebo	high-fat	R22_F2
group B	6	R22	F3	olanzapine	high-fat	R22_F3
group B	6	R22	F4	placebo	high-fat	R22_F4
group B	6	R23	F1	placebo	regular	R23_F1
group B	6	R23	F2	placebo	high-fat	R23_F2
group B	6	R23	F3	olanzapine	high-fat	R23_F3
group B	6	R23	F4	placebo	high-fat	R23_F4
group B	6	R24	F1	placebo	regular	R24_F1
group B	6	R24	F2	placebo	high-fat	R24_F2
group B	6	R24	F3	olanzapine	high-fat	R24_F3
group B	6	R24	F4	placebo	high-fat	R24_F4
