# Supplementary material for: The Antipsychotic Olanzapine Interacts with the Gut Microbiome to Cause Weight Gain in Mouse
Source: PLoS One. 2014 Dec 15;9(12):e115225. doi: 10.1371/journal.pone.0115225 (PMC4266663; doi:10.1371/journal.pone.0115225)
Supplement: S3 Table — Taxonomic identification of operational taxonomic units (OTUs) to the rank of family. Missing data are coded as “NA.” OTU identifiers follow those in S2 Table . (XLSX) [file pone.0115225.s012.xlsx]

## Sheet: TableS2.csv
OTU_ID	Score	Kingdom	Phylum	Class	Order	Family
4337	0.92	Bacteria	Firmicutes	Clostridia	Clostridiales	Lachnospiraceae
4336	0.86	Bacteria	Firmicutes	Clostridia	Clostridiales	Lachnospiraceae
4335	0.8	Bacteria	Firmicutes	Clostridia	Clostridiales	Lachnospiraceae
4334	0.84	Bacteria	Firmicutes	Clostridia	Clostridiales	Lachnospiraceae
4333	0.99	Bacteria	Firmicutes	Clostridia	Clostridiales	Lachnospiraceae
4332	0.98	Bacteria	Firmicutes	Clostridia	Clostridiales	Ruminococcaceae
4331	0.94	Bacteria	Firmicutes	Clostridia	Clostridiales	Lachnospiraceae
4330	0.85	Bacteria	Firmicutes	Clostridia	Clostridiales	Lachnospiraceae
4339	0.94	Bacteria	Firmicutes	Bacilli	Lactobacillales	Lactobacillaceae
4338	0.99	Bacteria	Firmicutes	Clostridia	Clostridiales	Lachnospiraceae
2823	1	Bacteria	Bacteroidetes	Bacteroidia	Bacteroidales	NA
3429	0.78	Bacteria	Bacteroidetes	Bacteroidia	Bacteroidales	NA
5143	0.6	Bacteria	Bacteroidetes	Bacteroidia	Bacteroidales	NA
5142	0.7	Bacteria	Bacteroidetes	Bacteroidia	Bacteroidales	Porphyromonadaceae
3422	0.99	Bacteria	Bacteroidetes	Bacteroidia	Bacteroidales	NA
5141	0.53	Bacteria	Bacteroidetes	Bacteroidia	Bacteroidales	Porphyromonadaceae
3423	0.98	Bacteria	NA	NA	NA	NA
431	0.99	Bacteria	Firmicutes	Clostridia	Clostridiales	Lachnospiraceae
430	0.99	Bacteria	Firmicutes	Bacilli	Lactobacillales	Lactobacillaceae
433	1	Bacteria	Firmicutes	Clostridia	Clostridiales	Lachnospiraceae
432	0.95	Bacteria	Firmicutes	Clostridia	Clostridiales	NA
435	0.77	Bacteria	Firmicutes	Clostridia	Clostridiales	Lachnospiraceae
434	0.99	Bacteria	Firmicutes	Clostridia	Clostridiales	Lachnospiraceae
437	0.9	Bacteria	Firmicutes	Clostridia	Clostridiales	Lachnospiraceae
436	0.98	Bacteria	Firmicutes	Clostridia	Clostridiales	Lachnospiraceae
439	0.84	Bacteria	Firmicutes	Clostridia	Clostridiales	Ruminococcaceae
438	1	Bacteria	Firmicutes	Clostridia	Clostridiales	Lachnospiraceae
5410	0.89	Bacteria	Firmicutes	Clostridia	Clostridiales	Lachnospiraceae
5145	0.9	Bacteria	Firmicutes	Clostridia	Clostridiales	Lachnospiraceae
5144	0.58	Bacteria	Bacteroidetes	Bacteroidia	Bacteroidales	NA
7879	0.95	Bacteria	Firmicutes	Clostridia	Clostridiales	Lachnospiraceae
5006	0.81	Bacteria	Firmicutes	Clostridia	Clostridiales	Ruminococcaceae
5007	0.99	Bacteria	Firmicutes	Clostridia	Clostridiales	Lachnospiraceae
5004	0.83	Bacteria	Firmicutes	Clostridia	Clostridiales	NA
5005	0.98	Bacteria	NA	NA	NA	NA
5002	0.63	Bacteria	Bacteroidetes	Bacteroidia	Bacteroidales	Porphyromonadaceae
5003	0.64	Bacteria	Bacteroidetes	Bacteroidia	Bacteroidales	Porphyromonadaceae
5000	0.94	Bacteria	Firmicutes	Clostridia	Clostridiales	Lachnospiraceae
5001	0.95	Bacteria	Firmicutes	Clostridia	Clostridiales	Lachnospiraceae
5008	1	Bacteria	Verrucomicrobia	Verrucomicrobiae	Verrucomicrobiales	Verrucomicrobiaceae
5009	1	Bacteria	NA	NA	NA	NA
7878	0.99	Bacteria	Firmicutes	Clostridia	Clostridiales	Ruminococcaceae
3958	0.94	Bacteria	Firmicutes	Clostridia	Clostridiales	Lachnospiraceae
3959	0.94	Bacteria	Firmicutes	Clostridia	Clostridiales	Ruminococcaceae
3956	0.91	Bacteria	Firmicutes	Clostridia	Clostridiales	Lachnospiraceae
3957	0.89	Bacteria	Firmicutes	Clostridia	Clostridiales	Lachnospiraceae
3954	0.89	Bacteria	Firmicutes	Clostridia	Clostridiales	Ruminococcaceae
3955	1	Bacteria	Firmicutes	Clostridia	Clostridiales	Lachnospiraceae
3952	0.99	Bacteria	Firmicutes	Clostridia	Clostridiales	Lachnospiraceae
3953	0.63	Bacteria	Firmicutes	Clostridia	Clostridiales	NA
3950	0.63	Bacteria	Firmicutes	Clostridia	Clostridiales	Lachnospiraceae
3951	0.84	Bacteria	Firmicutes	Clostridia	Clostridiales	Lachnospiraceae
1929	0.9	Bacteria	NA	NA	NA	NA
1928	1	Bacteria	Tenericutes	Mollicutes	Anaeroplasmatales	Anaeroplasmataceae
6543	0.61	Bacteria	Bacteroidetes	Bacteroidia	Bacteroidales	NA
1921	0.83	Bacteria	Actinobacteria	Actinobacteria	Coriobacteriales	Coriobacteriaceae
1920	0.58	Bacteria	Firmicutes	Clostridia	Clostridiales	Ruminococcaceae
1923	0.98	Bacteria	Bacteroidetes	Bacteroidia	Bacteroidales	NA
1922	0.59	Bacteria	Firmicutes	Clostridia	Clostridiales	Peptostreptococcaceae
1925	1	Bacteria	Bacteroidetes	Bacteroidia	Bacteroidales	NA
1924	0.99	Bacteria	Bacteroidetes	Bacteroidia	Bacteroidales	NA
1927	0.96	Bacteria	Bacteroidetes	Bacteroidia	Bacteroidales	NA
1926	0.99	Bacteria	Bacteroidetes	Bacteroidia	Bacteroidales	NA
6541	0.53	Bacteria	Firmicutes	Clostridia	Clostridiales	Lachnospiraceae
6546	0.99	Bacteria	Firmicutes	Clostridia	Clostridiales	Lachnospiraceae
6547	0.83	Bacteria	Firmicutes	Clostridia	Clostridiales	Lachnospiraceae
6544	0.72	Bacteria	Bacteroidetes	Bacteroidia	Bacteroidales	NA
6545	0.98	Bacteria	Firmicutes	Bacilli	Lactobacillales	Lactobacillaceae
6548	0.93	Bacteria	Firmicutes	Clostridia	Clostridiales	Ruminococcaceae
6549	0.81	Bacteria	Firmicutes	Clostridia	Clostridiales	Lachnospiraceae
6069	0.84	Bacteria	Firmicutes	Clostridia	Clostridiales	Lachnospiraceae
6068	0.76	Bacteria	Firmicutes	Clostridia	Clostridiales	Lachnospiraceae
6065	0.65	Bacteria	Firmicutes	Clostridia	Clostridiales	Ruminococcaceae
6064	0.84	Bacteria	Firmicutes	Bacilli	Lactobacillales	Lactobacillaceae
6067	1	Bacteria	Firmicutes	Bacilli	Lactobacillales	Lactobacillaceae
6066	0.94	Bacteria	Firmicutes	Clostridia	Clostridiales	Ruminococcaceae
6061	0.97	Bacteria	Firmicutes	Clostridia	Clostridiales	Ruminococcaceae
6060	0.91	Bacteria	Firmicutes	Clostridia	Clostridiales	Ruminococcaceae
6063	0.93	Bacteria	Firmicutes	Clostridia	Clostridiales	Lachnospiraceae
6062	0.78	Bacteria	Firmicutes	Bacilli	Lactobacillales	Lactobacillaceae
8135	1	Bacteria	Firmicutes	Clostridia	Clostridiales	Lachnospiraceae
8134	0.94	Bacteria	Firmicutes	Clostridia	Clostridiales	Ruminococcaceae
3789	0.76	Bacteria	Firmicutes	Clostridia	Clostridiales	Ruminococcaceae
3788	0.97	Bacteria	Firmicutes	Clostridia	Clostridiales	Lachnospiraceae
8137	0.54	Bacteria	Firmicutes	Clostridia	NA	NA
3783	0.97	Bacteria	Firmicutes	Clostridia	Clostridiales	Lachnospiraceae
3782	0.95	Bacteria	Firmicutes	Clostridia	Clostridiales	NA
3781	0.76	Bacteria	Firmicutes	Bacilli	Lactobacillales	Lactobacillaceae
3780	0.8	Bacteria	Firmicutes	Bacilli	Lactobacillales	Lactobacillaceae
3787	0.81	Bacteria	Firmicutes	Clostridia	Clostridiales	Lachnospiraceae
3786	0.9	Bacteria	Firmicutes	Clostridia	Clostridiales	Lachnospiraceae
3785	0.92	Bacteria	Firmicutes	Bacilli	Lactobacillales	Lactobacillaceae
3784	0.51	Bacteria	Firmicutes	Clostridia	Clostridiales	Lachnospiraceae
4522	0.96	Bacteria	Firmicutes	Clostridia	Clostridiales	Lachnospiraceae
4523	0.65	Bacteria	Firmicutes	Clostridia	Clostridiales	Ruminococcaceae
4520	0.66	Bacteria	Firmicutes	Clostridia	Clostridiales	Catabacteriaceae
4521	0.7	Bacteria	Firmicutes	Clostridia	Clostridiales	Lachnospiraceae
4526	0.75	Bacteria	Firmicutes	Clostridia	Clostridiales	NA
4527	0.94	Bacteria	Firmicutes	Clostridia	Clostridiales	Lachnospiraceae
4524	0.95	Bacteria	Firmicutes	Clostridia	Clostridiales	Ruminococcaceae
4525	0.61	Bacteria	Firmicutes	Clostridia	Clostridiales	Lachnospiraceae
4838	0.92	Bacteria	Firmicutes	Clostridia	Clostridiales	Ruminococcaceae
4839	0.96	Bacteria	Firmicutes	Bacilli	Lactobacillales	Lactobacillaceae
4528	0.81	Bacteria	Firmicutes	Bacilli	Lactobacillales	Lactobacillaceae
4529	0.94	Bacteria	Firmicutes	Bacilli	Lactobacillales	Lactobacillaceae
2780	0.89	Bacteria	Tenericutes	Mollicutes	RF39	NA
2781	1	Bacteria	Bacteroidetes	Bacteroidia	Bacteroidales	NA
2782	0.99	Bacteria	Bacteroidetes	Bacteroidia	Bacteroidales	NA
2783	0.57	Bacteria	Firmicutes	Clostridia	Clostridiales	Peptostreptococcaceae
69	1	Bacteria	Firmicutes	Clostridia	Clostridiales	Lachnospiraceae
68	0.96	Bacteria	NA	NA	NA	NA
2786	0.93	Bacteria	NA	NA	NA	NA
2787	0.7	Bacteria	Firmicutes	Clostridia	Clostridiales	Ruminococcaceae
65	0.74	Bacteria	Firmicutes	Clostridia	Clostridiales	Lachnospiraceae
64	1	Bacteria	Firmicutes	Clostridia	Clostridiales	Lachnospiraceae
67	0.93	Bacteria	Firmicutes	Clostridia	Clostridiales	Ruminococcaceae
66	0.8	Bacteria	Firmicutes	Clostridia	Clostridiales	Lachnospiraceae
61	1	Bacteria	Firmicutes	Clostridia	Clostridiales	Lachnospiraceae
60	0.95	Bacteria	Firmicutes	Clostridia	Clostridiales	Ruminococcaceae
63	1	Bacteria	Firmicutes	Clostridia	Clostridiales	Ruminococcaceae
62	0.96	Bacteria	Firmicutes	Clostridia	Clostridiales	Ruminococcaceae
3431	0.94	Bacteria	Firmicutes	Clostridia	Clostridiales	NA
3430	0.97	Bacteria	NA	NA	NA	NA
3433	0.74	Bacteria	Firmicutes	Clostridia	Clostridiales	Ruminococcaceae
3432	0.97	Bacteria	Bacteroidetes	Bacteroidia	Bacteroidales	NA
3435	0.58	Bacteria	Firmicutes	Clostridia	Clostridiales	Ruminococcaceae
3434	0.86	Bacteria	Firmicutes	Clostridia	Clostridiales	Ruminococcaceae
3437	1	Bacteria	Bacteroidetes	Bacteroidia	Bacteroidales	NA
3436	1	Bacteria	Bacteroidetes	Bacteroidia	Bacteroidales	NA
3439	1	Bacteria	Bacteroidetes	Bacteroidia	Bacteroidales	NA
3438	0.95	Bacteria	NA	NA	NA	NA
8055	0.99	Bacteria	Firmicutes	Clostridia	Clostridiales	Lachnospiraceae
4786	0.51	Bacteria	Firmicutes	Clostridia	Clostridiales	Catabacteriaceae
4787	0.84	Bacteria	Firmicutes	Clostridia	Clostridiales	Lachnospiraceae
4784	0.97	Bacteria	Bacteroidetes	Bacteroidia	Bacteroidales	NA
4785	0.6	Bacteria	Firmicutes	Clostridia	Clostridiales	Lachnospiraceae
4782	0.86	Bacteria	Bacteroidetes	Bacteroidia	Bacteroidales	NA
4783	0.67	Bacteria	Firmicutes	Clostridia	Clostridiales	Catabacteriaceae
4780	0.93	Bacteria	Firmicutes	Clostridia	Clostridiales	Ruminococcaceae
4781	0.92	Bacteria	Firmicutes	Clostridia	Clostridiales	Lachnospiraceae
4788	0.97	Bacteria	Firmicutes	Clostridia	Clostridiales	Lachnospiraceae
4789	0.99	Bacteria	Bacteroidetes	Bacteroidia	Bacteroidales	NA
8132	0.96	Bacteria	Firmicutes	Bacilli	Lactobacillales	Lactobacillaceae
1491	1	Bacteria	Firmicutes	Clostridia	Clostridiales	Lachnospiraceae
1490	0.81	Bacteria	Firmicutes	Clostridia	Clostridiales	NA
1493	0.99	Bacteria	Firmicutes	Clostridia	Clostridiales	Lachnospiraceae
1492	0.91	Bacteria	Firmicutes	Clostridia	Clostridiales	Lachnospiraceae
1495	0.54	Bacteria	Firmicutes	Clostridia	Clostridiales	NA
1494	0.98	Bacteria	Firmicutes	Clostridia	Clostridiales	Ruminococcaceae
1497	0.62	Bacteria	Firmicutes	Clostridia	Clostridiales	Ruminococcaceae
1496	0.98	Bacteria	Firmicutes	Clostridia	Clostridiales	Ruminococcaceae
1499	1	Bacteria	Firmicutes	Clostridia	Clostridiales	Ruminococcaceae
1498	1	Bacteria	Firmicutes	Clostridia	Clostridiales	Ruminococcaceae
8050	0.95	Bacteria	Firmicutes	Clostridia	Clostridiales	Lachnospiraceae
8051	0.89	Bacteria	Firmicutes	Clostridia	Clostridiales	Lachnospiraceae
1147	0.71	Bacteria	Firmicutes	Clostridia	Clostridiales	Lachnospiraceae
1146	0.89	Bacteria	Firmicutes	Clostridia	Clostridiales	Catabacteriaceae
1145	1	Bacteria	Firmicutes	Clostridia	Clostridiales	Lachnospiraceae
1144	1	Bacteria	Tenericutes	Mollicutes	RF39	NA
1143	1	Bacteria	Firmicutes	Clostridia	Clostridiales	Ruminococcaceae
1142	0.97	Bacteria	Firmicutes	Clostridia	Clostridiales	Lachnospiraceae
1141	0.5	Bacteria	Firmicutes	Clostridia	Clostridiales	Ruminococcaceae
1140	1	Bacteria	Firmicutes	Clostridia	Clostridiales	Ruminococcaceae
1149	1	Bacteria	Firmicutes	Clostridia	Clostridiales	Ruminococcaceae
1148	1	Bacteria	Firmicutes	Clostridia	Clostridiales	Lachnospiraceae
7546	0.98	Bacteria	Firmicutes	Clostridia	Clostridiales	Lachnospiraceae
3899	0.93	Bacteria	Firmicutes	Clostridia	Clostridiales	Lachnospiraceae
3898	0.87	Bacteria	Firmicutes	Bacilli	Lactobacillales	Lactobacillaceae
3897	0.74	Bacteria	Firmicutes	Clostridia	Clostridiales	Ruminococcaceae
3896	0.55	Bacteria	Firmicutes	Clostridia	Clostridiales	Lachnospiraceae
3895	0.98	Bacteria	NA	NA	NA	NA
3894	0.93	Bacteria	Firmicutes	Clostridia	Clostridiales	Lachnospiraceae
3893	0.8	Bacteria	Firmicutes	Clostridia	Clostridiales	Lachnospiraceae
3892	0.62	Bacteria	Firmicutes	Clostridia	Clostridiales	Lachnospiraceae
3891	0.99	Bacteria	Firmicutes	Clostridia	Clostridiales	Ruminococcaceae
3890	0.99	Bacteria	Firmicutes	Bacilli	Lactobacillales	Lactobacillaceae
1002	1	Bacteria	Firmicutes	Clostridia	Clostridiales	Lachnospiraceae
1003	1	Bacteria	Tenericutes	Mollicutes	RF39	NA
1000	1	Bacteria	Firmicutes	Clostridia	Clostridiales	Lachnospiraceae
1001	0.97	Bacteria	NA	NA	NA	NA
1006	0.99	Bacteria	Firmicutes	Clostridia	Clostridiales	Lachnospiraceae
1007	1	Bacteria	Tenericutes	Mollicutes	RF39	NA
1004	0.98	Bacteria	Bacteroidetes	Bacteroidia	Bacteroidales	NA
1005	0.99	Bacteria	Firmicutes	Clostridia	Clostridiales	Lachnospiraceae
1008	0.95	Bacteria	Firmicutes	Clostridia	Clostridiales	Catabacteriaceae
1009	0.99	Bacteria	Firmicutes	Clostridia	Clostridiales	Ruminococcaceae
7578	0.82	Bacteria	Firmicutes	Clostridia	Clostridiales	Ruminococcaceae
7753	0.94	Bacteria	Firmicutes	Clostridia	Clostridiales	Ruminococcaceae
7579	0.73	Bacteria	Firmicutes	Clostridia	Clostridiales	Ruminococcaceae
8007	0.55	Bacteria	Firmicutes	Clostridia	Clostridiales	NA
6855	1	Bacteria	Firmicutes	Bacilli	Turicibacterales	Turicibacteraceae
8006	0.64	Bacteria	Firmicutes	Clostridia	Clostridiales	Lachnospiraceae
8001	0.79	Bacteria	Firmicutes	Clostridia	Clostridiales	Ruminococcaceae
8000	0.92	Bacteria	Firmicutes	Clostridia	Clostridiales	Ruminococcaceae
8003	0.98	Bacteria	Firmicutes	Clostridia	Clostridiales	Lachnospiraceae
8002	0.93	Bacteria	Firmicutes	Bacilli	Lactobacillales	Lactobacillaceae
6856	0.97	Bacteria	Firmicutes	Clostridia	Clostridiales	Lachnospiraceae
2502	0.82	Bacteria	Firmicutes	Clostridia	Clostridiales	Ruminococcaceae
2051	0.91	Bacteria	Bacteroidetes	Bacteroidia	Bacteroidales	NA
2052	1	Bacteria	Bacteroidetes	Bacteroidia	Bacteroidales	NA
2501	0.91	Bacteria	Tenericutes	Mollicutes	RF39	NA
2054	1	Bacteria	Bacteroidetes	Bacteroidia	Bacteroidales	NA
6857	0.9	Bacteria	Firmicutes	Clostridia	Clostridiales	Clostridiaceae
2507	0.95	Bacteria	Bacteroidetes	Bacteroidia	Bacteroidales	NA
5499	0.91	Bacteria	Firmicutes	Clostridia	Clostridiales	Lachnospiraceae
2056	0.98	Bacteria	Bacteroidetes	Bacteroidia	Bacteroidales	NA
5495	0.96	Bacteria	Verrucomicrobia	Verrucomicrobiae	Verrucomicrobiales	Verrucomicrobiaceae
5494	0.79	Bacteria	Firmicutes	Clostridia	Clostridiales	Lachnospiraceae
5497	0.81	Bacteria	Firmicutes	Clostridia	Clostridiales	Catabacteriaceae
2057	0.82	Bacteria	Firmicutes	Clostridia	Clostridiales	Lachnospiraceae
5491	0.54	Bacteria	Bacteroidetes	Bacteroidia	Bacteroidales	Porphyromonadaceae
5490	0.77	Bacteria	Firmicutes	Clostridia	Clostridiales	Lachnospiraceae
5493	0.84	Bacteria	Firmicutes	Clostridia	Clostridiales	Ruminococcaceae
5492	0.94	Bacteria	Firmicutes	Clostridia	Clostridiales	Lachnospiraceae
4584	0.8	Bacteria	Firmicutes	Clostridia	Clostridiales	Catabacteriaceae
4585	1	Bacteria	NA	NA	NA	NA
6850	0.99	Bacteria	Firmicutes	Clostridia	Clostridiales	Lachnospiraceae
2205	0.88	Bacteria	Firmicutes	Clostridia	Clostridiales	Ruminococcaceae
2204	0.97	Bacteria	Firmicutes	Clostridia	Clostridiales	Lachnospiraceae
2207	0.8	Bacteria	Firmicutes	Clostridia	Clostridiales	Lachnospiraceae
2206	0.77	Bacteria	Firmicutes	Clostridia	Clostridiales	Lachnospiraceae
2201	0.77	Bacteria	Firmicutes	Clostridia	Clostridiales	Lachnospiraceae
2200	0.86	Bacteria	Firmicutes	Clostridia	Clostridiales	Lachnospiraceae
2203	0.97	Bacteria	Firmicutes	Bacilli	Turicibacterales	Turicibacteraceae
2202	0.59	Bacteria	Actinobacteria	Actinobacteria	Bifidobacteriales	NA
2209	0.87	Bacteria	Firmicutes	Clostridia	Clostridiales	Lachnospiraceae
2208	0.94	Bacteria	Firmicutes	Clostridia	Clostridiales	Ruminococcaceae
5271	0.92	Bacteria	Firmicutes	Clostridia	Clostridiales	Ruminococcaceae
5270	0.72	Bacteria	Bacteroidetes	Bacteroidia	Bacteroidales	Porphyromonadaceae
5273	0.6	Bacteria	Firmicutes	Clostridia	Clostridiales	Peptococcaceae
5272	0.6	Bacteria	Firmicutes	Clostridia	Clostridiales	Lachnospiraceae
5275	0.87	Bacteria	Firmicutes	Clostridia	Clostridiales	Lachnospiraceae
5274	0.99	Bacteria	Firmicutes	Bacilli	Lactobacillales	Lactobacillaceae
5277	0.52	Bacteria	Bacteroidetes	Bacteroidia	Bacteroidales	NA
5276	0.73	Bacteria	Firmicutes	Clostridia	Clostridiales	Ruminococcaceae
5279	0.87	Bacteria	Firmicutes	Clostridia	Clostridiales	Ruminococcaceae
5278	0.81	Bacteria	Bacteroidetes	Bacteroidia	Bacteroidales	NA
6491	0.88	Bacteria	Firmicutes	Clostridia	Clostridiales	Ruminococcaceae
6492	0.62	Bacteria	Firmicutes	Clostridia	Clostridiales	Peptococcaceae
4588	1	Bacteria	Bacteroidetes	Bacteroidia	Bacteroidales	NA
6493	0.84	Bacteria	Firmicutes	Clostridia	Clostridiales	Ruminococcaceae
4589	0.67	Bacteria	Firmicutes	Clostridia	Clostridiales	Lachnospiraceae
6853	0.76	Bacteria	Firmicutes	Clostridia	Clostridiales	Lachnospiraceae
6499	0.86	Bacteria	Firmicutes	Bacilli	Lactobacillales	Lactobacillaceae
6811	0.84	Bacteria	Firmicutes	Clostridia	Clostridiales	Ruminococcaceae
6816	0.64	Bacteria	Firmicutes	Bacilli	Lactobacillales	Lactobacillaceae
7303	0.75	Bacteria	Bacteroidetes	Bacteroidia	Bacteroidales	NA
6817	0.82	Bacteria	Firmicutes	Clostridia	Clostridiales	Lachnospiraceae
3156	0.85	Bacteria	Firmicutes	Clostridia	Clostridiales	Lachnospiraceae
3157	0.84	Bacteria	Firmicutes	Clostridia	Clostridiales	Ruminococcaceae
3154	0.51	Bacteria	Tenericutes	Erysipelotrichi	Erysipelotrichales	Erysipelotrichaceae
3155	1	Bacteria	Firmicutes	Clostridia	Clostridiales	Ruminococcaceae
3152	0.74	Bacteria	Firmicutes	Clostridia	Clostridiales	NA
3153	0.82	Bacteria	Actinobacteria	Actinobacteria	Coriobacteriales	Coriobacteriaceae
3150	1	Bacteria	Bacteroidetes	Bacteroidia	Bacteroidales	NA
3151	0.96	Bacteria	Bacteroidetes	Bacteroidia	Bacteroidales	NA
3158	0.93	Bacteria	Firmicutes	Clostridia	Clostridiales	Ruminococcaceae
3159	0.96	Bacteria	Firmicutes	Bacilli	Lactobacillales	Lactobacillaceae
4900	0.62	Bacteria	Bacteroidetes	Bacteroidia	Bacteroidales	Porphyromonadaceae
4273	0.96	Bacteria	Firmicutes	Bacilli	Lactobacillales	Lactobacillaceae
4270	0.78	Bacteria	Firmicutes	Clostridia	Clostridiales	Lachnospiraceae
4271	0.99	Bacteria	Firmicutes	Clostridia	Clostridiales	Clostridiaceae
4276	0.63	Bacteria	Firmicutes	Clostridia	Clostridiales	Lachnospiraceae
6425	0.8	Bacteria	Bacteroidetes	Bacteroidia	Bacteroidales	Porphyromonadaceae
4905	0.68	Bacteria	Bacteroidetes	Bacteroidia	Bacteroidales	Porphyromonadaceae
3338	0.93	Bacteria	Bacteroidetes	Bacteroidia	Bacteroidales	NA
3339	0.66	Bacteria	Bacteroidetes	Bacteroidia	Bacteroidales	Porphyromonadaceae
4906	0.96	Bacteria	Bacteroidetes	Bacteroidia	Bacteroidales	Porphyromonadaceae
3332	0.87	Bacteria	Firmicutes	Clostridia	Clostridiales	Lachnospiraceae
3333	0.87	Bacteria	Firmicutes	Bacilli	Lactobacillales	Lactobacillaceae
3330	0.89	Bacteria	Firmicutes	Clostridia	Clostridiales	Ruminococcaceae
3331	0.52	Bacteria	Firmicutes	Clostridia	Clostridiales	Lachnospiraceae
3336	0.98	Bacteria	Firmicutes	Clostridia	Clostridiales	Lachnospiraceae
3337	0.98	Bacteria	Bacteroidetes	Bacteroidia	Bacteroidales	NA
3334	0.81	Bacteria	Firmicutes	Clostridia	Clostridiales	Lachnospiraceae
3335	0.64	Bacteria	Bacteroidetes	Bacteroidia	Bacteroidales	Porphyromonadaceae
6424	0.78	Bacteria	Firmicutes	Clostridia	Clostridiales	Ruminococcaceae
1792	1	Bacteria	Tenericutes	Mollicutes	Anaeroplasmatales	Anaeroplasmataceae
1793	0.95	Bacteria	Bacteroidetes	Bacteroidia	Bacteroidales	NA
1790	0.99	Bacteria	Bacteroidetes	Bacteroidia	Bacteroidales	NA
1791	1	Bacteria	Bacteroidetes	Bacteroidia	Bacteroidales	NA
1796	0.6	Bacteria	Firmicutes	Clostridia	Clostridiales	Ruminococcaceae
1797	1	Bacteria	Bacteroidetes	Bacteroidia	Bacteroidales	NA
1794	0.99	Bacteria	Bacteroidetes	Bacteroidia	Bacteroidales	NA
1795	0.98	Bacteria	Bacteroidetes	Bacteroidia	Bacteroidales	NA
1798	0.85	Bacteria	Firmicutes	Clostridia	Clostridiales	NA
1799	0.91	Bacteria	NA	NA	NA	NA
181	1	Bacteria	Firmicutes	Clostridia	Clostridiales	Ruminococcaceae
180	1	Bacteria	Firmicutes	Clostridia	Clostridiales	Lachnospiraceae
183	0.77	Bacteria	Firmicutes	Clostridia	Clostridiales	Peptococcaceae
182	0.98	Bacteria	Firmicutes	Clostridia	Clostridiales	Lachnospiraceae
185	0.9	Bacteria	Firmicutes	Clostridia	Clostridiales	Lachnospiraceae
184	1	Bacteria	Firmicutes	Clostridia	Clostridiales	Lachnospiraceae
639	1	NA	NA	NA	NA	NA
638	0.9	Bacteria	Firmicutes	Clostridia	Clostridiales	Ruminococcaceae
637	1	Bacteria	Firmicutes	Clostridia	Clostridiales	Ruminococcaceae
636	0.8	Bacteria	Firmicutes	Clostridia	Clostridiales	Ruminococcaceae
635	0.99	Bacteria	NA	NA	NA	NA
634	0.97	Bacteria	Firmicutes	Clostridia	Clostridiales	Lachnospiraceae
633	0.54	Bacteria	Firmicutes	Clostridia	Clostridiales	Lachnospiraceae
632	0.99	Bacteria	Firmicutes	Clostridia	Clostridiales	Ruminococcaceae
631	0.97	Bacteria	Firmicutes	Clostridia	Clostridiales	Ruminococcaceae
630	0.65	Bacteria	Firmicutes	Clostridia	Clostridiales	NA
7145	0.9	Bacteria	Bacteroidetes	Bacteroidia	Bacteroidales	NA
7144	0.97	Bacteria	Firmicutes	Clostridia	Clostridiales	Lachnospiraceae
7147	0.94	Bacteria	Bacteroidetes	Bacteroidia	Bacteroidales	NA
989	1	Bacteria	NA	NA	NA	NA
988	1	Bacteria	Firmicutes	Bacilli	Turicibacterales	Turicibacteraceae
459	0.94	Bacteria	Firmicutes	Clostridia	Clostridiales	Lachnospiraceae
458	1	Bacteria	Firmicutes	Clostridia	Clostridiales	Lachnospiraceae
453	0.9	Bacteria	Firmicutes	Bacilli	Lactobacillales	Lactobacillaceae
452	1	Bacteria	Firmicutes	Clostridia	Clostridiales	Lachnospiraceae
983	1	Bacteria	Firmicutes	Clostridia	Clostridiales	Lachnospiraceae
982	1	Bacteria	Firmicutes	Clostridia	Clostridiales	Lachnospiraceae
985	1	Bacteria	Firmicutes	Clostridia	Clostridiales	Lachnospiraceae
456	0.99	Bacteria	Firmicutes	Clostridia	Clostridiales	Lachnospiraceae
455	0.87	Bacteria	Firmicutes	Clostridia	Clostridiales	Ruminococcaceae
454	1	Bacteria	NA	NA	NA	NA
7143	0.96	Bacteria	Bacteroidetes	Bacteroidia	Bacteroidales	NA
7142	1	Bacteria	Bacteroidetes	Bacteroidia	Bacteroidales	NA
4649	0.98	Bacteria	NA	NA	NA	NA
4648	0.89	Bacteria	NA	NA	NA	NA
4319	0.96	Bacteria	Firmicutes	Clostridia	Clostridiales	Lachnospiraceae
4318	0.99	Bacteria	Verrucomicrobia	Verrucomicrobiae	Verrucomicrobiales	Verrucomicrobiaceae
4315	0.94	Bacteria	Firmicutes	Clostridia	Clostridiales	Lachnospiraceae
4314	0.94	Bacteria	Firmicutes	Clostridia	Clostridiales	Lachnospiraceae
4641	0.53	Bacteria	Bacteroidetes	Bacteroidia	Bacteroidales	Porphyromonadaceae
4316	1	Bacteria	Verrucomicrobia	Verrucomicrobiae	Verrucomicrobiales	Verrucomicrobiaceae
4311	0.6	Bacteria	Firmicutes	Clostridia	Clostridiales	Lachnospiraceae
4310	0.52	Bacteria	Firmicutes	Clostridia	Clostridiales	Ruminococcaceae
4313	0.99	Bacteria	Verrucomicrobia	Verrucomicrobiae	Verrucomicrobiales	Verrucomicrobiaceae
4312	1	Bacteria	Firmicutes	Clostridia	Clostridiales	Lachnospiraceae
6212	0.58	Bacteria	Bacteroidetes	Bacteroidia	Bacteroidales	Porphyromonadaceae
7638	0.96	Bacteria	Firmicutes	Bacilli	Lactobacillales	Lactobacillaceae
7149	0.99	Bacteria	Bacteroidetes	Bacteroidia	Bacteroidales	NA
7148	0.94	Bacteria	NA	NA	NA	NA
7953	0.96	Bacteria	Firmicutes	Clostridia	Clostridiales	Lachnospiraceae
7950	0.99	Bacteria	Firmicutes	Clostridia	Clostridiales	Lachnospiraceae
7951	0.87	Bacteria	Firmicutes	Bacilli	Lactobacillales	Lactobacillaceae
5068	0.92	Bacteria	Firmicutes	Clostridia	Clostridiales	Lachnospiraceae
5069	0.62	Bacteria	Bacteroidetes	Bacteroidia	Bacteroidales	Porphyromonadaceae
5064	0.89	Bacteria	Firmicutes	Clostridia	Clostridiales	Lachnospiraceae
5065	0.73	Bacteria	Bacteroidetes	Bacteroidia	Bacteroidales	Porphyromonadaceae
5066	0.94	Bacteria	Firmicutes	Clostridia	Clostridiales	Lachnospiraceae
5067	0.53	Bacteria	Bacteroidetes	Bacteroidia	Bacteroidales	Porphyromonadaceae
5060	0.99	Bacteria	Firmicutes	Bacilli	Lactobacillales	Lactobacillaceae
5061	0.54	Bacteria	Bacteroidetes	Bacteroidia	Bacteroidales	NA
5062	0.61	Bacteria	Firmicutes	Clostridia	Clostridiales	Lachnospiraceae
5063	0.81	Bacteria	Firmicutes	Clostridia	Clostridiales	Lachnospiraceae
7956	0.91	Bacteria	Firmicutes	Clostridia	Clostridiales	Ruminococcaceae
8012	0.99	Bacteria	Firmicutes	Clostridia	Clostridiales	Lachnospiraceae
7957	0.98	Bacteria	Firmicutes	Clostridia	Clostridiales	Lachnospiraceae
8013	1	Bacteria	Proteobacteria	Deltaproteobacteria	Desulfovibrionales	Desulfovibrionaceae
6542	0.98	Bacteria	Firmicutes	Clostridia	Clostridiales	Lachnospiraceae
3934	0.91	Bacteria	Firmicutes	Bacilli	Lactobacillales	Lactobacillaceae
3935	0.96	Bacteria	Firmicutes	Clostridia	Clostridiales	Ruminococcaceae
3936	0.98	Bacteria	Firmicutes	Clostridia	Clostridiales	Ruminococcaceae
3937	0.98	Bacteria	Firmicutes	Clostridia	Clostridiales	Lachnospiraceae
3930	0.91	Bacteria	Firmicutes	Clostridia	Clostridiales	Lachnospiraceae
3931	0.91	Bacteria	Firmicutes	Bacilli	Lactobacillales	Lactobacillaceae
3932	0.93	Bacteria	Firmicutes	Clostridia	Clostridiales	Ruminococcaceae
3933	0.88	Bacteria	Firmicutes	Clostridia	Clostridiales	Ruminococcaceae
7954	0.89	Bacteria	NA	NA	NA	NA
3938	0.93	Bacteria	NA	NA	NA	NA
3939	0.98	Bacteria	Firmicutes	Bacilli	Lactobacillales	Lactobacillaceae
5688	0.95	Bacteria	Firmicutes	Clostridia	Clostridiales	Lachnospiraceae
5689	0.76	Bacteria	Firmicutes	Clostridia	Clostridiales	Lachnospiraceae
7955	0.95	Bacteria	NA	NA	NA	NA
5680	0.98	Bacteria	Firmicutes	Clostridia	Clostridiales	Lachnospiraceae
5681	0.85	Bacteria	Firmicutes	Clostridia	Clostridiales	Ruminococcaceae
5682	0.97	Bacteria	Firmicutes	Clostridia	Clostridiales	Ruminococcaceae
5683	0.87	Bacteria	Firmicutes	Clostridia	Clostridiales	Ruminococcaceae
5684	0.78	Bacteria	Firmicutes	Clostridia	Clostridiales	Lachnospiraceae
5685	0.8	Bacteria	Firmicutes	Bacilli	Turicibacterales	Turicibacteraceae
5686	0.79	Bacteria	Firmicutes	Clostridia	Clostridiales	Lachnospiraceae
5687	0.98	Bacteria	NA	NA	NA	NA
1949	1	Bacteria	Bacteroidetes	Bacteroidia	Bacteroidales	NA
1948	1	Bacteria	Bacteroidetes	Bacteroidia	Bacteroidales	NA
1947	1	Bacteria	Bacteroidetes	Bacteroidia	Bacteroidales	NA
1946	0.56	Bacteria	Firmicutes	Clostridia	Clostridiales	Peptostreptococcaceae
1945	1	Bacteria	Bacteroidetes	Bacteroidia	Bacteroidales	NA
1944	0.96	Bacteria	Bacteroidetes	Bacteroidia	Bacteroidales	NA
1943	0.99	Bacteria	Bacteroidetes	Bacteroidia	Bacteroidales	NA
1942	0.97	Bacteria	Bacteroidetes	Bacteroidia	Bacteroidales	NA
1941	0.97	Bacteria	Bacteroidetes	Bacteroidia	Bacteroidales	NA
1940	1	Bacteria	Tenericutes	Mollicutes	Anaeroplasmatales	Anaeroplasmataceae
6083	0.9	Bacteria	Firmicutes	Bacilli	Lactobacillales	Lactobacillaceae
6082	0.89	Bacteria	Firmicutes	Clostridia	Clostridiales	Lachnospiraceae
6081	0.62	Bacteria	Firmicutes	Bacilli	Lactobacillales	Lactobacillaceae
6080	0.68	Bacteria	Firmicutes	Clostridia	Clostridiales	Peptococcaceae
6087	1	Bacteria	Firmicutes	Bacilli	Lactobacillales	Lactobacillaceae
6086	0.84	Bacteria	Firmicutes	Clostridia	Clostridiales	Lachnospiraceae
6085	0.95	Bacteria	Firmicutes	Clostridia	Clostridiales	Ruminococcaceae
6084	0.94	Bacteria	Firmicutes	Clostridia	Clostridiales	NA
6089	0.87	Bacteria	Firmicutes	Bacilli	Lactobacillales	Lactobacillaceae
6088	0.8	Bacteria	Firmicutes	Clostridia	Clostridiales	Ruminococcaceae
6889	0.66	Bacteria	Firmicutes	Clostridia	NA	NA
6888	0.96	Bacteria	Verrucomicrobia	Verrucomicrobiae	Verrucomicrobiales	Verrucomicrobiaceae
6883	0.88	Bacteria	Firmicutes	Clostridia	Clostridiales	Lachnospiraceae
6882	1	Bacteria	Firmicutes	Clostridia	Clostridiales	Lachnospiraceae
6881	0.94	Bacteria	Firmicutes	Clostridia	Clostridiales	Ruminococcaceae
6880	0.97	Bacteria	Firmicutes	Clostridia	Clostridiales	Lachnospiraceae
6887	0.99	Bacteria	Firmicutes	Clostridia	Clostridiales	Lachnospiraceae
6886	0.99	Bacteria	Firmicutes	Clostridia	Clostridiales	Lachnospiraceae
6885	0.97	Bacteria	Firmicutes	Clostridia	Clostridiales	Lachnospiraceae
6884	0.81	Bacteria	Proteobacteria	Gammaproteobacteria	NA	NA
2410	0.78	Bacteria	Tenericutes	Mollicutes	RF39	NA
2411	0.99	Bacteria	Firmicutes	Clostridia	Clostridiales	Clostridiales Family XIII. Incertae Sedis
2412	0.97	Bacteria	Tenericutes	Mollicutes	RF39	NA
2413	1	Bacteria	Bacteroidetes	Bacteroidia	Bacteroidales	NA
2414	0.97	Bacteria	Bacteroidetes	Bacteroidia	Bacteroidales	NA
2415	0.99	Bacteria	Tenericutes	Mollicutes	RF39	NA
2416	1	Bacteria	Bacteroidetes	Bacteroidia	Bacteroidales	NA
2417	1	Bacteria	Bacteroidetes	Bacteroidia	Bacteroidales	NA
2418	0.9	Bacteria	Firmicutes	Clostridia	Clostridiales	Peptostreptococcaceae
2419	0.95	Bacteria	NA	NA	NA	NA
7684	0.86	Bacteria	Firmicutes	Clostridia	Clostridiales	Lachnospiraceae
7685	0.98	Bacteria	NA	NA	NA	NA
7682	0.57	Bacteria	Firmicutes	Clostridia	NA	NA
7683	0.66	Bacteria	Firmicutes	Clostridia	NA	NA
7680	0.68	Bacteria	Firmicutes	Clostridia	Clostridiales	Ruminococcaceae
7681	0.93	Bacteria	Firmicutes	Bacilli	Lactobacillales	Lactobacillaceae
8153	0.81	Bacteria	Firmicutes	Bacilli	Lactobacillales	Lactobacillaceae
8152	0.75	Bacteria	Firmicutes	Clostridia	Clostridiales	Lachnospiraceae
8151	0.94	Bacteria	Firmicutes	Clostridia	Clostridiales	Lachnospiraceae
8150	0.96	Bacteria	Firmicutes	Bacilli	Lactobacillales	Lactobacillaceae
8157	0.61	Bacteria	Firmicutes	Clostridia	Clostridiales	Lachnospiraceae
8156	0.75	Bacteria	Firmicutes	Clostridia	Clostridiales	Lachnospiraceae
8155	0.89	Bacteria	Firmicutes	Clostridia	Clostridiales	Lachnospiraceae
8154	0.99	Bacteria	Firmicutes	Bacilli	Lactobacillales	Lactobacillaceae
8159	0.88	Bacteria	NA	NA	NA	NA
8158	0.99	Bacteria	Firmicutes	Clostridia	Clostridiales	Lachnospiraceae
47	0.87	Bacteria	Bacteroidetes	Bacteroidia	Bacteroidales	NA
46	1	Bacteria	Firmicutes	Clostridia	Clostridiales	Lachnospiraceae
45	0.99	Bacteria	Firmicutes	Clostridia	Clostridiales	Lachnospiraceae
44	1	Bacteria	Firmicutes	Clostridia	Clostridiales	Lachnospiraceae
43	1	Bacteria	Firmicutes	Clostridia	Clostridiales	Lachnospiraceae
42	0.99	Bacteria	Firmicutes	Clostridia	Clostridiales	Lachnospiraceae
4810	0.86	Bacteria	NA	NA	NA	NA
40	1	Bacteria	Firmicutes	Clostridia	Clostridiales	Ruminococcaceae
49	0.88	Bacteria	Firmicutes	Clostridia	Clostridiales	Lachnospiraceae
48	0.88	Bacteria	Proteobacteria	Betaproteobacteria	Burkholderiales	Alcaligenaceae
7354	0.88	Bacteria	NA	NA	NA	NA
7355	0.95	Bacteria	Firmicutes	Clostridia	Clostridiales	Lachnospiraceae
7356	0.51	Bacteria	Firmicutes	Clostridia	Clostridiales	NA
7357	0.82	Bacteria	Firmicutes	Clostridia	Clostridiales	Clostridiaceae
7350	0.94	Bacteria	NA	NA	NA	NA
7351	1	Bacteria	Bacteroidetes	Bacteroidia	Bacteroidales	NA
7352	0.96	Bacteria	Bacteroidetes	Bacteroidia	Bacteroidales	NA
7353	1	Bacteria	Bacteroidetes	Bacteroidia	Bacteroidales	NA
7358	0.57	Bacteria	Firmicutes	Clostridia	Clostridiales	Ruminococcaceae
7359	0.93	Bacteria	NA	NA	NA	NA
3457	0.63	Bacteria	Firmicutes	Clostridia	Clostridiales	Lachnospiraceae
3456	0.97	Bacteria	NA	NA	NA	NA
3455	0.58	Bacteria	Firmicutes	Clostridia	Clostridiales	Dehalobacteriaceae
3454	0.89	Bacteria	Firmicutes	Clostridia	Clostridiales	Clostridiaceae
3453	0.96	Bacteria	Firmicutes	Bacilli	Lactobacillales	Lactobacillaceae
3452	0.84	Bacteria	Firmicutes	Clostridia	Clostridiales	Lachnospiraceae
3451	1	Bacteria	Bacteroidetes	Bacteroidia	Bacteroidales	NA
3450	1	Bacteria	Bacteroidetes	Bacteroidia	Bacteroidales	NA
3459	0.87	Bacteria	Firmicutes	Clostridia	Clostridiales	Lachnospiraceae
3458	0.66	Bacteria	Firmicutes	Clostridia	Clostridiales	Ruminococcaceae
7857	0.93	Bacteria	Firmicutes	Clostridia	Clostridiales	Lachnospiraceae
8092	0.85	Bacteria	Firmicutes	Clostridia	Clostridiales	Lachnospiraceae
8093	0.75	Bacteria	Firmicutes	Clostridia	Clostridiales	Lachnospiraceae
8073	0.96	Bacteria	Firmicutes	Clostridia	Clostridiales	Lachnospiraceae
7856	1	Bacteria	Firmicutes	Bacilli	Turicibacterales	Turicibacteraceae
8090	0.94	Bacteria	Firmicutes	Clostridia	Clostridiales	Lachnospiraceae
4108	0.5	Bacteria	Bacteroidetes	Bacteroidia	Bacteroidales	NA
4109	0.78	Bacteria	Bacteroidetes	Bacteroidia	Bacteroidales	Porphyromonadaceae
8091	0.84	Bacteria	Firmicutes	Clostridia	Clostridiales	Peptococcaceae
4100	0.76	Bacteria	Firmicutes	Clostridia	Clostridiales	Lachnospiraceae
4101	0.99	Bacteria	Firmicutes	Clostridia	Clostridiales	Lachnospiraceae
4102	0.92	Bacteria	Firmicutes	Clostridia	Clostridiales	Lachnospiraceae
4103	0.51	Bacteria	Firmicutes	NA	NA	NA
4104	0.7	Bacteria	Firmicutes	Clostridia	Clostridiales	Lachnospiraceae
4105	0.9	Bacteria	Firmicutes	Clostridia	Clostridiales	Ruminococcaceae
4106	0.5	Bacteria	Bacteroidetes	Bacteroidia	Bacteroidales	NA
4107	0.65	Bacteria	Bacteroidetes	Bacteroidia	Bacteroidales	NA
1169	0.95	Bacteria	Firmicutes	Clostridia	Clostridiales	Lachnospiraceae
1168	0.98	Bacteria	Firmicutes	Bacilli	Lactobacillales	Lactobacillaceae
1165	0.8	Bacteria	Firmicutes	Clostridia	Clostridiales	Peptostreptococcaceae
1164	0.98	Bacteria	Firmicutes	Bacilli	Lactobacillales	Lactobacillaceae
1167	0.99	Bacteria	Firmicutes	Clostridia	Clostridiales	Lachnospiraceae
1166	1	Bacteria	Bacteroidetes	Bacteroidia	Bacteroidales	NA
1161	0.95	Bacteria	Tenericutes	Mollicutes	RF39	NA
1160	0.87	Bacteria	Firmicutes	Clostridia	Clostridiales	Ruminococcaceae
1163	0.95	Bacteria	Firmicutes	Clostridia	Clostridiales	Ruminococcaceae
1162	1	Bacteria	Tenericutes	Mollicutes	RF39	NA
844	1	Bacteria	Actinobacteria	Actinobacteria	Actinomycetales	Nocardiopsaceae
845	0.99	Bacteria	Firmicutes	Clostridia	Clostridiales	Lachnospiraceae
846	0.89	Bacteria	Firmicutes	Clostridia	Clostridiales	Ruminococcaceae
847	0.62	Bacteria	Firmicutes	Clostridia	Clostridiales	Peptostreptococcaceae
840	0.97	Bacteria	Firmicutes	Clostridia	Clostridiales	NA
841	0.99	Bacteria	Tenericutes	Mollicutes	RF39	NA
842	0.98	Bacteria	Firmicutes	Clostridia	Clostridiales	Lachnospiraceae
843	1	Bacteria	Firmicutes	Clostridia	Clostridiales	NA
848	0.99	Bacteria	Bacteroidetes	Bacteroidia	Bacteroidales	NA
849	0.61	Bacteria	Actinobacteria	Actinobacteria	Actinomycetales	Pseudonocardiaceae
7477	0.83	Bacteria	Firmicutes	Clostridia	Clostridiales	Lachnospiraceae
4720	0.95	Bacteria	Firmicutes	Bacilli	Lactobacillales	Lactobacillaceae
4053	0.5	Bacteria	Firmicutes	NA	NA	NA
4722	0.99	Bacteria	Firmicutes	Clostridia	Clostridiales	Ruminococcaceae
4723	0.93	Bacteria	Firmicutes	Clostridia	Clostridiales	Ruminococcaceae
7129	0.94	Bacteria	Tenericutes	Erysipelotrichi	Erysipelotrichales	Erysipelotrichaceae
4056	0.68	Bacteria	Firmicutes	Clostridia	Clostridiales	Lachnospiraceae
4725	0.96	Bacteria	Firmicutes	Clostridia	Clostridiales	Lachnospiraceae
5473	0.99	Bacteria	Firmicutes	Clostridia	Clostridiales	Lachnospiraceae
5472	0.88	Bacteria	Firmicutes	Clostridia	Clostridiales	Ruminococcaceae
5471	0.97	Bacteria	Firmicutes	Clostridia	Clostridiales	NA
5470	0.73	Bacteria	Firmicutes	Clostridia	Clostridiales	Peptococcaceae
5477	0.99	Bacteria	Firmicutes	Bacilli	Turicibacterales	Turicibacteraceae
4054	0.93	Bacteria	Firmicutes	Clostridia	Clostridiales	Lachnospiraceae
5475	0.96	Bacteria	Firmicutes	Clostridia	Clostridiales	Lachnospiraceae
5474	0.94	Bacteria	Firmicutes	Clostridia	Clostridiales	Lachnospiraceae
5479	0.87	Bacteria	Firmicutes	Clostridia	Clostridiales	Ruminococcaceae
4055	0.83	Bacteria	Firmicutes	Clostridia	Clostridiales	Ruminococcaceae
7459	0.92	Bacteria	Firmicutes	Clostridia	Clostridiales	Lachnospiraceae
5217	0.99	Bacteria	Firmicutes	Bacilli	Lactobacillales	Lactobacillaceae
5216	0.89	Bacteria	Firmicutes	Clostridia	Clostridiales	Ruminococcaceae
5215	0.88	Bacteria	Firmicutes	Bacilli	Lactobacillales	Lactobacillaceae
5214	0.98	Bacteria	Firmicutes	Clostridia	Clostridiales	Clostridiaceae
5213	0.65	Bacteria	Firmicutes	Clostridia	Clostridiales	Ruminococcaceae
5212	0.97	Bacteria	Firmicutes	Bacilli	Lactobacillales	Lactobacillaceae
5211	0.56	Bacteria	Firmicutes	NA	NA	NA
5210	0.93	Bacteria	Firmicutes	Clostridia	Clostridiales	Lachnospiraceae
5219	0.64	Bacteria	Firmicutes	Clostridia	Clostridiales	Lachnospiraceae
5218	0.84	Bacteria	Proteobacteria	Gammaproteobacteria	Enterobacteriales	Enterobacteriaceae
6209	0.91	Bacteria	Firmicutes	Clostridia	Clostridiales	Lachnospiraceae
6208	0.81	Bacteria	Bacteroidetes	Bacteroidia	Bacteroidales	Porphyromonadaceae
2133	0.99	Bacteria	Bacteroidetes	Bacteroidia	Bacteroidales	NA
2089	0.99	Bacteria	Firmicutes	Clostridia	Clostridiales	Ruminococcaceae
2088	0.77	Bacteria	Firmicutes	Clostridia	Clostridiales	Peptostreptococcaceae
2087	0.89	Bacteria	Firmicutes	Clostridia	Clostridiales	Lachnospiraceae
2086	1	Bacteria	Bacteroidetes	Bacteroidia	Bacteroidales	NA
2085	1	Bacteria	Bacteroidetes	Bacteroidia	Bacteroidales	NA
2084	1	Bacteria	Bacteroidetes	Bacteroidia	Bacteroidales	NA
2083	1	Bacteria	Bacteroidetes	Bacteroidia	Bacteroidales	NA
2082	0.99	Bacteria	Bacteroidetes	Bacteroidia	Bacteroidales	NA
2081	0.98	Bacteria	Bacteroidetes	Bacteroidia	Bacteroidales	NA
2080	1	Bacteria	Bacteroidetes	Bacteroidia	Bacteroidales	NA
2646	0.98	Bacteria	Firmicutes	Clostridia	Clostridiales	Ruminococcaceae
2137	0.65	Bacteria	Firmicutes	Clostridia	Clostridiales	Peptostreptococcaceae
2136	0.98	Bacteria	Bacteroidetes	Bacteroidia	Bacteroidales	NA
6201	0.51	Bacteria	Bacteroidetes	Bacteroidia	Bacteroidales	NA
2135	0.97	Bacteria	Tenericutes	Mollicutes	RF39	NA
6200	1	Bacteria	Firmicutes	Bacilli	Lactobacillales	Lactobacillaceae
2134	0.99	Bacteria	Bacteroidetes	Bacteroidia	Bacteroidales	NA
6203	0.97	Bacteria	Firmicutes	Clostridia	Clostridiales	Ruminococcaceae
6202	0.83	Bacteria	Firmicutes	Bacilli	Lactobacillales	Lactobacillaceae
6205	0.83	Bacteria	Bacteroidetes	Bacteroidia	Bacteroidales	Porphyromonadaceae
7643	0.52	Bacteria	Firmicutes	Clostridia	Clostridiales	Peptococcaceae
6204	0.62	Bacteria	Bacteroidetes	Bacteroidia	Bacteroidales	Porphyromonadaceae
6207	0.94	Bacteria	Firmicutes	Clostridia	Clostridiales	Ruminococcaceae
6206	0.97	Bacteria	Firmicutes	Bacilli	Lactobacillales	Lactobacillaceae
3138	0.99	Bacteria	Bacteroidetes	Bacteroidia	Bacteroidales	NA
3139	0.93	Bacteria	NA	NA	NA	NA
3134	0.55	Bacteria	Firmicutes	Clostridia	Clostridiales	Ruminococcaceae
3135	1	Bacteria	Firmicutes	Clostridia	Clostridiales	Ruminococcaceae
3136	0.97	Bacteria	NA	NA	NA	NA
3137	1	Bacteria	Bacteroidetes	Bacteroidia	Bacteroidales	NA
3130	0.71	Bacteria	Firmicutes	Clostridia	Clostridiales	Lachnospiraceae
3131	0.98	Bacteria	Bacteroidetes	Bacteroidia	Bacteroidales	NA
3132	1	Bacteria	Bacteroidetes	Bacteroidia	Bacteroidales	NA
3133	1	Bacteria	Tenericutes	Mollicutes	Anaeroplasmatales	Anaeroplasmataceae
6748	0.99	Bacteria	Bacteroidetes	Bacteroidia	Bacteroidales	NA
6749	1	Bacteria	Bacteroidetes	Bacteroidia	Bacteroidales	NA
6740	1	Bacteria	Bacteroidetes	Bacteroidia	Bacteroidales	NA
6741	0.97	Bacteria	Bacteroidetes	Bacteroidia	Bacteroidales	NA
6742	0.88	Bacteria	Firmicutes	Clostridia	Clostridiales	Ruminococcaceae
6743	0.97	Bacteria	Bacteroidetes	Bacteroidia	Bacteroidales	NA
6744	1	Bacteria	Bacteroidetes	Bacteroidia	Bacteroidales	NA
6745	0.97	Bacteria	Bacteroidetes	Bacteroidia	Bacteroidales	NA
6746	1	Bacteria	Bacteroidetes	Bacteroidia	Bacteroidales	NA
6747	0.99	Bacteria	Bacteroidetes	Bacteroidia	Bacteroidales	NA
2629	1	Bacteria	Bacteroidetes	Bacteroidia	Bacteroidales	NA
2628	1	Bacteria	Bacteroidetes	Bacteroidia	Bacteroidales	NA
2623	1	Bacteria	Bacteroidetes	Bacteroidia	Bacteroidales	NA
2622	1	Bacteria	Bacteroidetes	Bacteroidia	Bacteroidales	NA
2621	0.96	Bacteria	Bacteroidetes	Bacteroidia	Bacteroidales	NA
2620	0.5	Bacteria	Tenericutes	NA	NA	NA
2627	0.99	Bacteria	Bacteroidetes	Bacteroidia	Bacteroidales	NA
2626	0.99	Bacteria	Bacteroidetes	Bacteroidia	Bacteroidales	NA
2625	0.98	Bacteria	Bacteroidetes	Bacteroidia	Bacteroidales	NA
2624	0.99	Bacteria	Bacteroidetes	Bacteroidia	Bacteroidales	NA
3682	0.98	Bacteria	Bacteroidetes	Bacteroidia	Bacteroidales	NA
3683	0.97	Bacteria	Bacteroidetes	Bacteroidia	Bacteroidales	NA
3680	0.98	Bacteria	NA	NA	NA	NA
5265	0.54	Bacteria	Bacteroidetes	Bacteroidia	Bacteroidales	Porphyromonadaceae
3686	0.98	Bacteria	Tenericutes	Mollicutes	RF39	NA
3687	0.99	Bacteria	Bacteroidetes	Bacteroidia	Bacteroidales	NA
3684	0.92	Bacteria	Bacteroidetes	Bacteroidia	Bacteroidales	NA
3685	0.96	Bacteria	Bacteroidetes	Bacteroidia	Bacteroidales	NA
3688	0.83	Bacteria	Firmicutes	Clostridia	Clostridiales	Peptostreptococcaceae
3689	1	Bacteria	Bacteroidetes	Bacteroidia	Bacteroidales	NA
7855	0.97	Bacteria	Firmicutes	Clostridia	Clostridiales	Ruminococcaceae
6274	0.87	Bacteria	Firmicutes	Clostridia	Clostridiales	Lachnospiraceae
7854	0.94	Bacteria	Firmicutes	Clostridia	Clostridiales	Ruminococcaceae
7624	0.79	Bacteria	Firmicutes	Clostridia	Clostridiales	Lachnospiraceae
7853	1	Bacteria	Firmicutes	Bacilli	Turicibacterales	Turicibacteraceae
7852	0.96	Bacteria	Firmicutes	Clostridia	Clostridiales	Lachnospiraceae
7851	0.98	Bacteria	Firmicutes	Clostridia	Clostridiales	Lachnospiraceae
7850	0.95	Bacteria	Firmicutes	Clostridia	Clostridiales	Lachnospiraceae
619	0.85	Bacteria	Firmicutes	Clostridia	Clostridiales	Lachnospiraceae
618	1	Bacteria	Firmicutes	Clostridia	Clostridiales	Lachnospiraceae
611	0.66	Bacteria	Firmicutes	Clostridia	Clostridiales	Ruminococcaceae
610	0.99	Bacteria	Firmicutes	Clostridia	Clostridiales	Lachnospiraceae
613	0.95	Bacteria	Firmicutes	Clostridia	Clostridiales	Lachnospiraceae
612	0.97	Bacteria	Firmicutes	Clostridia	Clostridiales	Ruminococcaceae
615	0.99	Bacteria	Firmicutes	Clostridia	Clostridiales	Lachnospiraceae
614	0.99	Bacteria	Firmicutes	Clostridia	Clostridiales	Lachnospiraceae
617	0.99	Bacteria	Firmicutes	Clostridia	Clostridiales	NA
616	1	Bacteria	NA	NA	NA	NA
4489	0.99	Bacteria	Firmicutes	Clostridia	Clostridiales	Lachnospiraceae
4488	0.99	Bacteria	Firmicutes	Bacilli	Turicibacterales	Turicibacteraceae
4485	0.81	Bacteria	Firmicutes	Clostridia	Clostridiales	Lachnospiraceae
4484	0.93	Bacteria	Firmicutes	Clostridia	Clostridiales	Lachnospiraceae
4487	0.99	Bacteria	Firmicutes	Clostridia	Clostridiales	NA
4486	0.97	Bacteria	Firmicutes	Clostridia	Clostridiales	Lachnospiraceae
4481	0.76	Bacteria	Firmicutes	Clostridia	Clostridiales	Ruminococcaceae
4480	0.75	Bacteria	Firmicutes	Clostridia	Clostridiales	Lachnospiraceae
4483	0.96	Bacteria	NA	NA	NA	NA
4482	0.52	Bacteria	Firmicutes	Clostridia	NA	NA
475	0.68	Bacteria	Firmicutes	Clostridia	Clostridiales	Lachnospiraceae
474	0.75	Bacteria	Firmicutes	Clostridia	Clostridiales	Peptococcaceae
477	1	Bacteria	Firmicutes	Clostridia	Clostridiales	Ruminococcaceae
476	0.95	Bacteria	Firmicutes	Clostridia	Clostridiales	Lachnospiraceae
471	1	Bacteria	Firmicutes	Clostridia	Clostridiales	Ruminococcaceae
470	0.9	Bacteria	Firmicutes	Clostridia	Clostridiales	Lachnospiraceae
473	1	Bacteria	Firmicutes	Clostridia	Clostridiales	Clostridiaceae
472	0.73	Bacteria	Firmicutes	Clostridia	Clostridiales	Lachnospiraceae
479	0.98	Bacteria	Firmicutes	Clostridia	Clostridiales	NA
478	0.93	Bacteria	Firmicutes	Clostridia	Clostridiales	Lachnospiraceae
7321	1	Bacteria	Bacteroidetes	Bacteroidia	Bacteroidales	NA
4661	0.93	Bacteria	Verrucomicrobia	Verrucomicrobiae	Verrucomicrobiales	Verrucomicrobiaceae
4660	0.67	Bacteria	Bacteroidetes	Bacteroidia	Bacteroidales	NA
4663	0.8	Bacteria	Firmicutes	Clostridia	Clostridiales	Catabacteriaceae
4662	1	Bacteria	Bacteroidetes	Bacteroidia	Bacteroidales	NA
4665	1	Bacteria	Firmicutes	Clostridia	Clostridiales	Lachnospiraceae
4664	0.67	Bacteria	Firmicutes	Clostridia	Clostridiales	Catabacteriaceae
4667	0.94	Bacteria	Firmicutes	Clostridia	Clostridiales	Lachnospiraceae
4666	0.86	Bacteria	NA	NA	NA	NA
4669	0.93	Bacteria	Firmicutes	Clostridia	Clostridiales	Lachnospiraceae
4668	0.78	Bacteria	Firmicutes	Bacilli	Lactobacillales	Lactobacillaceae
7625	0.73	Bacteria	Actinobacteria	Actinobacteria	Bifidobacteriales	Bifidobacteriaceae
6847	0.82	Bacteria	Firmicutes	Clostridia	Clostridiales	Lachnospiraceae
5042	0.54	Bacteria	Bacteroidetes	Bacteroidia	Bacteroidales	NA
5043	0.66	Bacteria	Bacteroidetes	Bacteroidia	Bacteroidales	NA
5040	0.81	Bacteria	Firmicutes	Clostridia	Clostridiales	Lachnospiraceae
5041	0.98	Bacteria	Firmicutes	Clostridia	Clostridiales	NA
5046	0.88	Bacteria	Firmicutes	Clostridia	Clostridiales	Lachnospiraceae
5047	0.55	Bacteria	Firmicutes	Clostridia	Clostridiales	Ruminococcaceae
5044	0.93	Bacteria	Firmicutes	Clostridia	Clostridiales	Ruminococcaceae
5045	0.63	Bacteria	Firmicutes	Clostridia	Clostridiales	Lachnospiraceae
5048	0.74	Bacteria	Firmicutes	Clostridia	Clostridiales	Ruminococcaceae
5049	0.98	Bacteria	Firmicutes	Bacilli	Lactobacillales	Lactobacillaceae
4881	0.95	Bacteria	Firmicutes	Clostridia	Clostridiales	Clostridiaceae
6432	0.99	Bacteria	Firmicutes	Clostridia	Clostridiales	Lachnospiraceae
6433	0.86	Bacteria	Firmicutes	Clostridia	Clostridiales	Lachnospiraceae
6430	0.77	Bacteria	Firmicutes	Clostridia	Clostridiales	Lachnospiraceae
6431	1	Bacteria	Firmicutes	Clostridia	Clostridiales	Lachnospiraceae
7320	1	Bacteria	Bacteroidetes	Bacteroidia	Bacteroidales	NA
6436	0.96	Bacteria	Proteobacteria	Gammaproteobacteria	Enterobacteriales	Enterobacteriaceae
6437	0.96	Bacteria	Firmicutes	Clostridia	Clostridiales	Lachnospiraceae
6434	0.56	Bacteria	Firmicutes	Clostridia	Clostridiales	Lachnospiraceae
6435	1	Bacteria	Firmicutes	Clostridia	Clostridiales	Lachnospiraceae
3918	0.98	Bacteria	Firmicutes	Clostridia	Clostridiales	Ruminococcaceae
3919	0.98	Bacteria	Firmicutes	Clostridia	Clostridiales	Lachnospiraceae
3912	0.91	Bacteria	Firmicutes	Clostridia	Clostridiales	Lachnospiraceae
3913	0.66	Bacteria	Firmicutes	Clostridia	Clostridiales	Lachnospiraceae
3910	0.96	Bacteria	Firmicutes	Bacilli	Lactobacillales	Lactobacillaceae
3911	0.94	Bacteria	Firmicutes	Clostridia	Clostridiales	Lachnospiraceae
3916	0.92	Bacteria	Firmicutes	Clostridia	Clostridiales	Catabacteriaceae
3917	0.92	Bacteria	Firmicutes	Clostridia	Clostridiales	Lachnospiraceae
3914	0.95	Bacteria	Firmicutes	Bacilli	Lactobacillales	Lactobacillaceae
3915	0.75	Bacteria	Firmicutes	Bacilli	Lactobacillales	Lactobacillaceae
7626	0.98	Bacteria	Firmicutes	Clostridia	Clostridiales	Lachnospiraceae
6439	0.96	Bacteria	Firmicutes	Bacilli	Lactobacillales	Lactobacillaceae
1213	0.96	Bacteria	Firmicutes	Clostridia	Clostridiales	NA
1212	0.95	Bacteria	Firmicutes	Clostridia	Clostridiales	NA
1211	0.91	Bacteria	Firmicutes	Clostridia	Clostridiales	NA
1210	1	Bacteria	Firmicutes	Clostridia	Clostridiales	Ruminococcaceae
1217	0.61	Bacteria	Firmicutes	Clostridia	Clostridiales	Lachnospiraceae
1216	0.99	Bacteria	Firmicutes	Clostridia	Clostridiales	Lachnospiraceae
1215	0.78	Bacteria	Firmicutes	Clostridia	Clostridiales	NA
1214	1	Bacteria	Firmicutes	Clostridia	Clostridiales	Lachnospiraceae
1219	0.95	Bacteria	Firmicutes	Clostridia	Clostridiales	Lachnospiraceae
1218	1	Bacteria	Firmicutes	Clostridia	Clostridiales	Lachnospiraceae
1969	0.74	Bacteria	Firmicutes	Clostridia	Clostridiales	Ruminococcaceae
1968	0.99	Bacteria	Bacteroidetes	Bacteroidia	Bacteroidales	NA
6403	0.84	Bacteria	Firmicutes	Clostridia	Clostridiales	Ruminococcaceae
7627	0.86	Bacteria	Firmicutes	Clostridia	Clostridiales	Lachnospiraceae
6402	0.95	Bacteria	Bacteroidetes	Bacteroidia	Bacteroidales	Porphyromonadaceae
6845	0.61	Bacteria	Firmicutes	Clostridia	Clostridiales	Lachnospiraceae
2436	0.9	Bacteria	NA	NA	NA	NA
2437	0.98	Bacteria	Bacteroidetes	Bacteroidia	Bacteroidales	NA
2434	0.98	Bacteria	Bacteroidetes	Bacteroidia	Bacteroidales	NA
2435	1	Bacteria	Bacteroidetes	Bacteroidia	Bacteroidales	NA
2432	0.99	Bacteria	Bacteroidetes	Bacteroidia	Bacteroidales	NA
2433	1	Bacteria	Bacteroidetes	Bacteroidia	Bacteroidales	NA
2430	0.94	Bacteria	NA	NA	NA	NA
2431	0.81	Bacteria	Tenericutes	Erysipelotrichi	Erysipelotrichales	Erysipelotrichaceae
2438	1	Bacteria	Bacteroidetes	Bacteroidia	Bacteroidales	NA
2439	1	Bacteria	Bacteroidetes	Bacteroidia	Bacteroidales	NA
3345	0.96	Bacteria	Bacteroidetes	Bacteroidia	Bacteroidales	NA
4878	0.89	Bacteria	Firmicutes	Clostridia	Clostridiales	Lachnospiraceae
4879	0.9	Bacteria	Firmicutes	Clostridia	Clostridiales	Lachnospiraceae
4874	0.94	Bacteria	Firmicutes	Clostridia	Clostridiales	Ruminococcaceae
4875	0.88	Bacteria	Firmicutes	Clostridia	Clostridiales	Lachnospiraceae
4876	0.9	Bacteria	Firmicutes	Bacilli	Lactobacillales	Lactobacillaceae
4877	0.73	Bacteria	Firmicutes	Clostridia	Clostridiales	Ruminococcaceae
4870	0.65	Bacteria	Firmicutes	Bacilli	Lactobacillales	Lactobacillaceae
4871	0.97	Bacteria	Firmicutes	Clostridia	Clostridiales	Lachnospiraceae
4872	0.99	Bacteria	Firmicutes	Clostridia	Clostridiales	Lachnospiraceae
4873	0.93	Bacteria	Firmicutes	Clostridia	Clostridiales	Clostridiaceae
21	0.65	Bacteria	Bacteroidetes	Bacteroidia	Bacteroidales	NA
20	0.95	Bacteria	Firmicutes	Clostridia	Clostridiales	Ruminococcaceae
23	0.79	Bacteria	Bacteroidetes	Bacteroidia	Bacteroidales	NA
22	1	Bacteria	Firmicutes	Clostridia	Clostridiales	Ruminococcaceae
25	1	Bacteria	Proteobacteria	Gammaproteobacteria	Pseudomonadales	Moraxellaceae
24	1	Bacteria	Firmicutes	Clostridia	Clostridiales	Lachnospiraceae
27	0.99	Bacteria	Firmicutes	Clostridia	Clostridiales	Ruminococcaceae
26	1	Bacteria	Firmicutes	Clostridia	Clostridiales	Ruminococcaceae
29	1	NA	NA	NA	NA	NA
28	1	Bacteria	Bacteroidetes	Bacteroidia	Bacteroidales	NA
7370	1	NA	NA	NA	NA	NA
7371	0.61	Bacteria	Firmicutes	Clostridia	Clostridiales	Lachnospiraceae
7376	1	Bacteria	Bacteroidetes	Bacteroidia	Bacteroidales	NA
6449	0.97	Bacteria	Firmicutes	Clostridia	Clostridiales	Clostridiaceae
7374	1	Bacteria	Bacteroidetes	Bacteroidia	Bacteroidales	NA
7375	0.96	Bacteria	Bacteroidetes	Bacteroidia	Bacteroidales	NA
3344	1	Bacteria	Verrucomicrobia	Verrucomicrobiae	Verrucomicrobiales	Verrucomicrobiaceae
8179	0.84	Bacteria	Firmicutes	Clostridia	Clostridiales	Lachnospiraceae
8178	0.93	Bacteria	Firmicutes	Clostridia	Clostridiales	Ruminococcaceae
288	0.96	Bacteria	Firmicutes	Clostridia	Clostridiales	Lachnospiraceae
289	0.97	Bacteria	Firmicutes	Clostridia	Clostridiales	Lachnospiraceae
282	1	Bacteria	Firmicutes	Clostridia	Clostridiales	Lachnospiraceae
283	0.93	Bacteria	Firmicutes	Clostridia	Clostridiales	Lachnospiraceae
280	0.69	Bacteria	Firmicutes	Clostridia	Clostridiales	Lachnospiraceae
281	0.87	Bacteria	Firmicutes	Clostridia	Clostridiales	Ruminococcaceae
286	0.93	Bacteria	Bacteroidetes	Bacteroidia	Bacteroidales	Porphyromonadaceae
287	1	Bacteria	Firmicutes	Clostridia	Clostridiales	Lachnospiraceae
284	0.55	Bacteria	Bacteroidetes	Bacteroidia	Bacteroidales	NA
285	0.67	Bacteria	Bacteroidetes	Bacteroidia	Bacteroidales	Porphyromonadaceae
4298	0.97	Bacteria	Firmicutes	Bacilli	Lactobacillales	Lactobacillaceae
4299	0.95	Bacteria	Firmicutes	Bacilli	Lactobacillales	Lactobacillaceae
4290	0.96	Bacteria	Firmicutes	Clostridia	Clostridiales	Lachnospiraceae
4291	0.5	Bacteria	Firmicutes	Clostridia	Clostridiales	Lachnospiraceae
4292	0.91	Bacteria	Firmicutes	Clostridia	Clostridiales	Lachnospiraceae
4293	0.96	Bacteria	Firmicutes	Clostridia	Clostridiales	Lachnospiraceae
4294	0.89	Bacteria	Firmicutes	Clostridia	Clostridiales	Ruminococcaceae
4295	0.53	Bacteria	Firmicutes	Clostridia	Clostridiales	Lachnospiraceae
4296	0.96	Bacteria	Firmicutes	Clostridia	Clostridiales	Dehalobacteriaceae
4297	0.72	Bacteria	Firmicutes	Bacilli	Lactobacillales	Lactobacillaceae
7808	0.96	Bacteria	Firmicutes	Clostridia	Clostridiales	Ruminococcaceae
7809	0.92	Bacteria	Firmicutes	Clostridia	Clostridiales	Lachnospiraceae
7800	0.59	Bacteria	Firmicutes	Clostridia	Clostridiales	Lachnospiraceae
7801	0.89	Bacteria	Firmicutes	Clostridia	Clostridiales	Lachnospiraceae
7802	0.8	Bacteria	Firmicutes	Bacilli	Lactobacillales	Lactobacillaceae
7803	0.91	Bacteria	Firmicutes	Bacilli	Lactobacillales	Lactobacillaceae
7804	0.91	Bacteria	Firmicutes	Clostridia	Clostridiales	Ruminococcaceae
7805	0.99	Bacteria	Firmicutes	Clostridia	Clostridiales	Lachnospiraceae
7806	0.84	Bacteria	Firmicutes	Clostridia	Clostridiales	Ruminococcaceae
7807	0.87	Bacteria	Firmicutes	Clostridia	Clostridiales	Lachnospiraceae
3479	0.61	Bacteria	Bacteroidetes	Bacteroidia	Bacteroidales	Porphyromonadaceae
3478	0.72	Bacteria	Bacteroidetes	Bacteroidia	Bacteroidales	NA
3475	0.9	Bacteria	Firmicutes	Bacilli	Lactobacillales	Streptococcaceae
3474	1	Bacteria	Bacteroidetes	Bacteroidia	Bacteroidales	NA
3477	0.94	Bacteria	Firmicutes	Clostridia	Clostridiales	Lachnospiraceae
3476	0.99	Bacteria	Bacteroidetes	Bacteroidia	Bacteroidales	NA
3471	0.81	Bacteria	Firmicutes	Clostridia	Clostridiales	Ruminococcaceae
3470	1	Bacteria	Bacteroidetes	Bacteroidia	Bacteroidales	NA
3473	0.99	Bacteria	Bacteroidetes	Bacteroidia	Bacteroidales	NA
3472	1	Bacteria	Bacteroidetes	Bacteroidia	Bacteroidales	NA
4128	0.89	Bacteria	Firmicutes	Clostridia	Clostridiales	Lachnospiraceae
4129	0.97	Bacteria	Firmicutes	Bacilli	Turicibacterales	Turicibacteraceae
4126	1	Bacteria	Firmicutes	Clostridia	Clostridiales	Lachnospiraceae
4127	0.96	Bacteria	Firmicutes	Bacilli	Lactobacillales	Lactobacillaceae
4124	0.66	Bacteria	Firmicutes	Clostridia	Clostridiales	Lachnospiraceae
4125	0.89	Bacteria	Firmicutes	Clostridia	Clostridiales	Lachnospiraceae
4122	0.84	Bacteria	Firmicutes	Bacilli	Lactobacillales	Lactobacillaceae
4123	0.94	Bacteria	Firmicutes	Clostridia	Clostridiales	Lachnospiraceae
4120	0.99	Bacteria	Firmicutes	Clostridia	Clostridiales	Ruminococcaceae
4121	0.96	Bacteria	Proteobacteria	Alphaproteobacteria	Rickettsiales	NA
1183	0.79	Bacteria	Bacteroidetes	Bacteroidia	Bacteroidales	NA
1182	1	Bacteria	Firmicutes	Clostridia	Clostridiales	Ruminococcaceae
1181	0.85	Bacteria	Bacteroidetes	Bacteroidia	Bacteroidales	NA
1180	0.55	Bacteria	Firmicutes	Clostridia	Clostridiales	Peptostreptococcaceae
1187	0.98	Bacteria	Firmicutes	Clostridia	Clostridiales	Lachnospiraceae
1186	0.97	Bacteria	Firmicutes	Clostridia	Clostridiales	Lachnospiraceae
1185	0.96	Bacteria	NA	NA	NA	NA
1184	0.92	Bacteria	Firmicutes	Clostridia	Clostridiales	Ruminococcaceae
1189	0.98	Bacteria	Firmicutes	Clostridia	Clostridiales	Lachnospiraceae
1188	0.99	Bacteria	Firmicutes	Clostridia	Clostridiales	Lachnospiraceae
6271	0.96	Bacteria	Firmicutes	Bacilli	Lactobacillales	Lactobacillaceae
868	0.88	Bacteria	Tenericutes	Mollicutes	RF39	NA
869	1	Bacteria	Bacteroidetes	Bacteroidia	Bacteroidales	NA
866	0.5	Bacteria	Firmicutes	Clostridia	Clostridiales	Peptococcaceae
867	0.98	Bacteria	Firmicutes	Clostridia	Clostridiales	Ruminococcaceae
864	0.96	Bacteria	Firmicutes	Clostridia	Clostridiales	Ruminococcaceae
865	0.89	Bacteria	Bacteroidetes	Bacteroidia	Bacteroidales	NA
862	0.98	Bacteria	Proteobacteria	Alphaproteobacteria	Rhodobacterales	Rhodobacteraceae
863	0.56	Bacteria	Firmicutes	Clostridia	Clostridiales	Clostridiaceae
860	0.91	Bacteria	Firmicutes	Bacilli	Bacillales	Paenibacillaceae
861	0.52	Bacteria	Firmicutes	Clostridia	NA	NA
2988	0.96	Bacteria	Bacteroidetes	Bacteroidia	Bacteroidales	NA
2989	0.97	Bacteria	NA	NA	NA	NA
2986	1	Bacteria	Bacteroidetes	Bacteroidia	Bacteroidales	NA
2987	0.86	Bacteria	Tenericutes	Erysipelotrichi	Erysipelotrichales	Erysipelotrichaceae
2984	1	Bacteria	Bacteroidetes	Bacteroidia	Bacteroidales	NA
2985	0.96	Bacteria	NA	NA	NA	NA
2982	0.98	Bacteria	Bacteroidetes	Bacteroidia	Bacteroidales	NA
2983	1	Bacteria	Bacteroidetes	Bacteroidia	Bacteroidales	NA
2980	1	Bacteria	Bacteroidetes	Bacteroidia	Bacteroidales	NA
2981	1	Bacteria	Bacteroidetes	Bacteroidia	Bacteroidales	NA
4092	0.85	Bacteria	Firmicutes	Clostridia	Clostridiales	Ruminococcaceae
7832	0.61	Bacteria	Firmicutes	Clostridia	Clostridiales	Ruminococcaceae
5459	0.99	Bacteria	Firmicutes	Clostridia	Clostridiales	Ruminococcaceae
5458	0.95	Bacteria	Firmicutes	Bacilli	Lactobacillales	Lactobacillaceae
5451	1	Bacteria	Firmicutes	Clostridia	Clostridiales	Lachnospiraceae
5450	0.87	Bacteria	Firmicutes	Clostridia	Clostridiales	Lachnospiraceae
5453	0.87	Bacteria	Firmicutes	Clostridia	Clostridiales	Lachnospiraceae
5452	0.7	Bacteria	Bacteroidetes	Bacteroidia	Bacteroidales	Porphyromonadaceae
5455	0.91	Bacteria	Firmicutes	Clostridia	Clostridiales	Lachnospiraceae
5454	0.93	Bacteria	Firmicutes	Clostridia	Clostridiales	Peptococcaceae
5457	0.69	Bacteria	Firmicutes	Clostridia	Clostridiales	Peptococcaceae
5456	0.83	Bacteria	Firmicutes	Clostridia	Clostridiales	Lachnospiraceae
5187	0.9	Bacteria	Firmicutes	Clostridia	Clostridiales	Lachnospiraceae
5186	0.58	Bacteria	Bacteroidetes	Bacteroidia	Bacteroidales	Porphyromonadaceae
5185	0.98	Bacteria	Firmicutes	Clostridia	Clostridiales	Lachnospiraceae
5184	0.9	Bacteria	Firmicutes	Clostridia	Clostridiales	Lachnospiraceae
5183	0.98	Bacteria	Firmicutes	Bacilli	Turicibacterales	Turicibacteraceae
5182	1	Bacteria	Actinobacteria	Actinobacteria	Actinomycetales	NA
5181	0.99	Bacteria	Firmicutes	Clostridia	Clostridiales	Ruminococcaceae
5180	0.95	Bacteria	Firmicutes	Clostridia	Clostridiales	Lachnospiraceae
5189	0.82	Bacteria	Firmicutes	Clostridia	Clostridiales	Lachnospiraceae
5188	0.65	Bacteria	Firmicutes	Bacilli	Lactobacillales	Lactobacillaceae
6842	0.99	Bacteria	Firmicutes	Clostridia	Clostridiales	Lachnospiraceae
5239	0.74	Bacteria	Firmicutes	Clostridia	Clostridiales	Lachnospiraceae
5238	0.89	Bacteria	Firmicutes	Clostridia	Clostridiales	Ruminococcaceae
5989	0.98	Bacteria	Firmicutes	Bacilli	Lactobacillales	Lactobacillaceae
5988	0.97	Bacteria	Firmicutes	Clostridia	Clostridiales	Lachnospiraceae
5235	0.97	Bacteria	Firmicutes	Clostridia	Clostridiales	Ruminococcaceae
5234	0.85	Bacteria	Firmicutes	Clostridia	Clostridiales	Lachnospiraceae
5237	0.78	Bacteria	Bacteroidetes	Bacteroidia	Bacteroidales	Porphyromonadaceae
5236	0.8	Bacteria	Firmicutes	Bacilli	Lactobacillales	Lactobacillaceae
5231	1	Bacteria	Firmicutes	Clostridia	Clostridiales	Lachnospiraceae
5230	0.66	Bacteria	Bacteroidetes	Bacteroidia	Bacteroidales	Porphyromonadaceae
5233	0.96	Bacteria	Firmicutes	Bacilli	Lactobacillales	Lactobacillaceae
5232	0.95	Bacteria	Firmicutes	Clostridia	Clostridiales	Ruminococcaceae
4830	0.66	Bacteria	Firmicutes	Bacilli	Lactobacillales	Lactobacillaceae
4831	0.91	Bacteria	Firmicutes	Clostridia	Clostridiales	Lachnospiraceae
4832	0.7	Bacteria	Firmicutes	Clostridia	Clostridiales	Lachnospiraceae
7585	0.84	Bacteria	Firmicutes	Clostridia	Clostridiales	Lachnospiraceae
7584	0.83	Bacteria	Firmicutes	Clostridia	Clostridiales	Lachnospiraceae
7587	0.51	Bacteria	Firmicutes	Clostridia	Clostridiales	Peptococcaceae
4833	0.81	Bacteria	Firmicutes	Clostridia	Clostridiales	Lachnospiraceae
7581	0.53	Bacteria	Firmicutes	Clostridia	Clostridiales	Lachnospiraceae
7580	0.87	Bacteria	Firmicutes	Clostridia	Clostridiales	Ruminococcaceae
7583	0.95	Bacteria	Firmicutes	Clostridia	Clostridiales	Lachnospiraceae
7582	0.99	Bacteria	Firmicutes	Clostridia	Clostridiales	Lachnospiraceae
4834	0.92	Bacteria	NA	NA	NA	NA
7589	0.87	Bacteria	Firmicutes	Clostridia	Clostridiales	Ruminococcaceae
7588	0.93	Bacteria	NA	NA	NA	NA
4835	0.8	Bacteria	Firmicutes	Bacilli	Lactobacillales	Lactobacillaceae
4836	0.83	Bacteria	Firmicutes	Clostridia	Clostridiales	Ruminococcaceae
4837	0.92	Bacteria	Firmicutes	Clostridia	Clostridiales	Ruminococcaceae
6188	0.7	Bacteria	Bacteroidetes	Bacteroidia	Bacteroidales	Porphyromonadaceae
6189	0.63	Bacteria	Bacteroidetes	Bacteroidia	Bacteroidales	NA
6182	0.96	Bacteria	Firmicutes	Clostridia	Clostridiales	Ruminococcaceae
6183	1	Bacteria	Firmicutes	Clostridia	Clostridiales	Ruminococcaceae
6180	0.91	Bacteria	Firmicutes	Clostridia	Clostridiales	Ruminococcaceae
6181	0.96	Bacteria	Firmicutes	Clostridia	Clostridiales	Lachnospiraceae
6186	0.8	Bacteria	Firmicutes	Clostridia	Clostridiales	Ruminococcaceae
6187	0.62	Bacteria	Bacteroidetes	Bacteroidia	Bacteroidales	NA
6184	0.52	Bacteria	Firmicutes	Clostridia	Clostridiales	NA
6185	0.87	Bacteria	Bacteroidetes	Bacteroidia	Bacteroidales	Porphyromonadaceae
6841	0.9	Bacteria	Firmicutes	Clostridia	Clostridiales	Lachnospiraceae
3112	0.54	Bacteria	Firmicutes	Clostridia	Clostridiales	Ruminococcaceae
3113	0.99	Bacteria	Bacteroidetes	Bacteroidia	Bacteroidales	NA
3110	0.97	Bacteria	Bacteroidetes	Bacteroidia	Bacteroidales	NA
3111	0.98	Bacteria	NA	NA	NA	NA
3116	0.93	Bacteria	Bacteroidetes	Bacteroidia	Bacteroidales	NA
3117	1	Bacteria	Bacteroidetes	Bacteroidia	Bacteroidales	NA
3114	1	Bacteria	Bacteroidetes	Bacteroidia	Bacteroidales	NA
3115	0.85	Bacteria	Firmicutes	Clostridia	Clostridiales	Ruminococcaceae
3118	0.99	Bacteria	Firmicutes	Clostridia	Clostridiales	Ruminococcaceae
3119	0.79	Bacteria	Firmicutes	Clostridia	Clostridiales	Lachnospiraceae
6982	0.93	Bacteria	Firmicutes	Bacilli	Lactobacillales	Lactobacillaceae
6983	0.93	Bacteria	Firmicutes	Clostridia	Clostridiales	Lachnospiraceae
6980	0.58	Bacteria	Firmicutes	Clostridia	Clostridiales	Lachnospiraceae
6981	0.84	Bacteria	Firmicutes	Bacilli	Lactobacillales	Lactobacillaceae
6986	0.53	Bacteria	Actinobacteria	Actinobacteria	Bifidobacteriales	Bifidobacteriaceae
6987	0.95	Bacteria	Firmicutes	Clostridia	Clostridiales	Lachnospiraceae
6768	1	Bacteria	Bacteroidetes	Bacteroidia	Bacteroidales	NA
6769	1	Bacteria	Bacteroidetes	Bacteroidia	Bacteroidales	NA
6766	1	Bacteria	Bacteroidetes	Bacteroidia	Bacteroidales	NA
2784	0.97	Bacteria	Bacteroidetes	Bacteroidia	Bacteroidales	NA
6764	1	Bacteria	Bacteroidetes	Bacteroidia	Bacteroidales	NA
6765	1	Bacteria	Bacteroidetes	Bacteroidia	Bacteroidales	NA
6762	0.99	Bacteria	Bacteroidetes	Bacteroidia	Bacteroidales	NA
6763	1	Bacteria	Bacteroidetes	Bacteroidia	Bacteroidales	NA
6760	0.99	Bacteria	Bacteroidetes	Bacteroidia	Bacteroidales	NA
2785	0.92	Bacteria	NA	NA	NA	NA
2601	0.91	Bacteria	Firmicutes	Clostridia	Clostridiales	Ruminococcaceae
2600	1	Bacteria	Bacteroidetes	Bacteroidia	Bacteroidales	NA
2603	0.85	Bacteria	Firmicutes	Clostridia	Clostridiales	NA
2602	0.97	Bacteria	Bacteroidetes	Bacteroidia	Bacteroidales	NA
2605	0.99	Bacteria	Bacteroidetes	Bacteroidia	Bacteroidales	NA
2604	1	Bacteria	Bacteroidetes	Bacteroidia	Bacteroidales	NA
2607	0.66	Bacteria	Firmicutes	Clostridia	Clostridiales	Peptostreptococcaceae
2606	1	Bacteria	Bacteroidetes	Bacteroidia	Bacteroidales	NA
2609	0.92	Bacteria	Firmicutes	Clostridia	Clostridiales	Ruminococcaceae
2608	0.97	Bacteria	Firmicutes	Bacilli	Lactobacillales	Streptococcaceae
7339	0.94	Bacteria	NA	NA	NA	NA
7217	0.88	Bacteria	Firmicutes	Clostridia	Clostridiales	Ruminococcaceae
2788	1	Bacteria	Bacteroidetes	Bacteroidia	Bacteroidales	NA
7216	0.99	Bacteria	Firmicutes	Clostridia	Clostridiales	Ruminococcaceae
2789	0.99	Bacteria	Bacteroidetes	Bacteroidia	Bacteroidales	NA
7211	0.9	Bacteria	Firmicutes	Clostridia	Clostridiales	Ruminococcaceae
7334	0.99	Bacteria	Bacteroidetes	Bacteroidia	Bacteroidales	NA
8094	0.68	Bacteria	Firmicutes	Clostridia	Clostridiales	Ruminococcaceae
7210	0.97	Bacteria	Bacteroidetes	Bacteroidia	Bacteroidales	NA
7335	0.97	Bacteria	Bacteroidetes	Bacteroidia	Bacteroidales	NA
7213	0.98	Bacteria	Bacteroidetes	Bacteroidia	Bacteroidales	NA
7332	0.96	Bacteria	Bacteroidetes	Bacteroidia	Bacteroidales	NA
7212	0.71	Bacteria	Firmicutes	Clostridia	Clostridiales	Peptostreptococcaceae
7333	0.95	Bacteria	Bacteroidetes	Bacteroidia	Bacteroidales	NA
6612	0.64	Bacteria	Tenericutes	Erysipelotrichi	Erysipelotrichales	Erysipelotrichaceae
7330	0.99	Bacteria	Bacteroidetes	Bacteroidia	Bacteroidales	NA
6613	0.96	Bacteria	Bacteroidetes	Bacteroidia	Bacteroidales	NA
7331	1	Bacteria	Bacteroidetes	Bacteroidia	Bacteroidales	NA
8095	0.86	Bacteria	Firmicutes	Clostridia	Clostridiales	Ruminococcaceae
6610	0.95	Bacteria	Bacteroidetes	Bacteroidia	Bacteroidales	NA
673	0.98	Bacteria	NA	NA	NA	NA
672	0.86	Bacteria	Firmicutes	Clostridia	Clostridiales	Lachnospiraceae
671	0.63	Bacteria	Firmicutes	Clostridia	Clostridiales	Lachnospiraceae
670	0.84	Bacteria	Firmicutes	Clostridia	Clostridiales	NA
677	1	Bacteria	Bacteroidetes	Bacteroidia	Bacteroidales	NA
676	0.82	Bacteria	Bacteroidetes	Bacteroidia	Bacteroidales	NA
675	0.9	Bacteria	Firmicutes	Clostridia	Clostridiales	NA
674	0.79	Bacteria	Firmicutes	Clostridia	Clostridiales	Lachnospiraceae
6616	1	Bacteria	Bacteroidetes	Bacteroidia	Bacteroidales	NA
679	0.98	Bacteria	Firmicutes	Clostridia	Clostridiales	Clostridiales Family XIII. Incertae Sedis
678	1	Bacteria	Bacteroidetes	Bacteroidia	Bacteroidales	NA
6617	0.92	Bacteria	NA	NA	NA	NA
6614	0.97	Bacteria	Firmicutes	Clostridia	Clostridiales	Ruminococcaceae
6615	0.78	Bacteria	Firmicutes	Clostridia	Clostridiales	Peptostreptococcaceae
4463	0.97	Bacteria	Firmicutes	Clostridia	Clostridiales	Lachnospiraceae
4462	0.95	Bacteria	Firmicutes	Clostridia	Clostridiales	Lachnospiraceae
4461	0.83	Bacteria	Firmicutes	Clostridia	Clostridiales	Peptococcaceae
4460	0.99	Bacteria	Firmicutes	Clostridia	Clostridiales	NA
4467	0.6	Bacteria	Firmicutes	Clostridia	Clostridiales	Lachnospiraceae
4466	0.92	Bacteria	Firmicutes	Clostridia	Clostridiales	Lachnospiraceae
4465	0.69	Bacteria	Firmicutes	Clostridia	Clostridiales	Ruminococcaceae
4464	0.58	Bacteria	Firmicutes	Clostridia	Clostridiales	Peptococcaceae
4469	0.78	Bacteria	Firmicutes	Clostridia	Clostridiales	Peptococcaceae
4468	0.94	Bacteria	Actinobacteria	Actinobacteria	Bifidobacteriales	NA
499	0.96	Bacteria	NA	NA	NA	NA
498	1	Bacteria	Firmicutes	Clostridia	Clostridiales	Lachnospiraceae
497	0.99	Bacteria	Firmicutes	Bacilli	Lactobacillales	Lactobacillaceae
496	1	Bacteria	Firmicutes	Clostridia	Clostridiales	NA
495	0.95	Bacteria	Firmicutes	Clostridia	Clostridiales	Lachnospiraceae
494	0.87	Bacteria	Firmicutes	Clostridia	Clostridiales	Lachnospiraceae
493	1	Bacteria	Firmicutes	Clostridia	Clostridiales	Ruminococcaceae
492	0.83	Bacteria	Firmicutes	Clostridia	Clostridiales	Lachnospiraceae
491	0.85	Bacteria	Firmicutes	Bacilli	Lactobacillales	Lactobacillaceae
490	0.91	Bacteria	Firmicutes	Clostridia	Clostridiales	Lachnospiraceae
4607	0.89	Bacteria	Firmicutes	Bacilli	Lactobacillales	Lactobacillaceae
4606	0.68	Bacteria	Firmicutes	Bacilli	NA	NA
4605	0.88	Bacteria	Firmicutes	Clostridia	Clostridiales	Lachnospiraceae
4604	0.53	Bacteria	Firmicutes	Bacilli	Lactobacillales	NA
4603	0.71	Bacteria	Firmicutes	Clostridia	Clostridiales	Lachnospiraceae
4602	0.92	Bacteria	Firmicutes	Clostridia	Clostridiales	Lachnospiraceae
4601	0.81	Bacteria	Firmicutes	Clostridia	Clostridiales	Lachnospiraceae
4600	0.97	Bacteria	Firmicutes	Bacilli	Lactobacillales	Lactobacillaceae
4609	0.82	Bacteria	Firmicutes	Clostridia	Clostridiales	Lachnospiraceae
4608	0.8	Bacteria	Firmicutes	Clostridia	Clostridiales	Lachnospiraceae
1648	0.99	Bacteria	Bacteroidetes	Bacteroidia	Bacteroidales	NA
1649	0.56	Bacteria	Firmicutes	Clostridia	NA	NA
1640	0.84	Bacteria	Firmicutes	Clostridia	Clostridiales	Lachnospiraceae
1641	0.51	Bacteria	Tenericutes	NA	NA	NA
1642	0.85	Bacteria	Firmicutes	Clostridia	Clostridiales	Ruminococcaceae
1643	0.98	Bacteria	Firmicutes	Bacilli	Lactobacillales	Lactobacillaceae
1644	0.9	Bacteria	Firmicutes	Clostridia	Clostridiales	Peptostreptococcaceae
1645	0.99	Bacteria	Tenericutes	Mollicutes	RF39	NA
1646	0.55	Bacteria	Firmicutes	Clostridia	Clostridiales	NA
1647	1	Bacteria	Firmicutes	Clostridia	Clostridiales	Ruminococcaceae
1239	0.97	Bacteria	Bacteroidetes	Bacteroidia	Bacteroidales	Porphyromonadaceae
1238	0.64	Bacteria	Bacteroidetes	Bacteroidia	Bacteroidales	Porphyromonadaceae
1231	0.99	Bacteria	NA	NA	NA	NA
1230	1	Bacteria	Firmicutes	Clostridia	Clostridiales	Lachnospiraceae
1233	0.87	Bacteria	Firmicutes	Clostridia	Clostridiales	Lachnospiraceae
1232	0.88	Bacteria	Firmicutes	Clostridia	Clostridiales	Lachnospiraceae
1235	0.9	Bacteria	Firmicutes	Clostridia	Clostridiales	Lachnospiraceae
1234	0.81	Bacteria	Firmicutes	Clostridia	Clostridiales	Lachnospiraceae
1237	0.87	Bacteria	Firmicutes	Clostridia	Clostridiales	Ruminococcaceae
1236	0.79	Bacteria	Firmicutes	Clostridia	Clostridiales	NA
6555	0.83	Bacteria	Firmicutes	Bacilli	Lactobacillales	Lactobacillaceae
6554	0.82	Bacteria	Firmicutes	Clostridia	Clostridiales	Lachnospiraceae
6557	0.86	Bacteria	Firmicutes	Clostridia	Clostridiales	Ruminococcaceae
6556	0.96	Bacteria	Firmicutes	Clostridia	Clostridiales	Lachnospiraceae
6551	0.87	Bacteria	Firmicutes	Clostridia	Clostridiales	Lachnospiraceae
6550	0.84	Bacteria	Firmicutes	Clostridia	Clostridiales	Catabacteriaceae
6553	1	Bacteria	Firmicutes	Clostridia	Clostridiales	Lachnospiraceae
6552	0.95	Bacteria	Firmicutes	Bacilli	Lactobacillales	Lactobacillaceae
6559	0.86	Bacteria	Firmicutes	Clostridia	Clostridiales	Ruminococcaceae
6558	0.99	Bacteria	Firmicutes	Clostridia	Clostridiales	Ruminococcaceae
6462	0.95	Bacteria	Firmicutes	Clostridia	Clostridiales	Lachnospiraceae
2458	0.89	Bacteria	Firmicutes	Clostridia	Clostridiales	Ruminococcaceae
2459	0.95	Bacteria	NA	NA	NA	NA
2454	0.95	Bacteria	NA	NA	NA	NA
2455	0.95	Bacteria	Bacteroidetes	Bacteroidia	Bacteroidales	NA
2456	0.96	Bacteria	Bacteroidetes	Bacteroidia	Bacteroidales	NA
2457	0.98	Bacteria	Bacteroidetes	Bacteroidia	Bacteroidales	NA
2450	1	Bacteria	Bacteroidetes	Sphingobacteria	Sphingobacteriales	NA
2451	0.96	Bacteria	Bacteroidetes	Bacteroidia	Bacteroidales	NA
2452	0.78	Bacteria	Firmicutes	Clostridia	Clostridiales	Ruminococcaceae
2453	0.85	Bacteria	NA	NA	NA	NA
4852	0.94	Bacteria	Firmicutes	Clostridia	Clostridiales	Lachnospiraceae
4853	0.84	Bacteria	Firmicutes	Bacilli	Lactobacillales	Lactobacillaceae
4850	0.96	Bacteria	Firmicutes	Bacilli	Lactobacillales	Lactobacillaceae
4851	0.96	Bacteria	Firmicutes	Clostridia	Clostridiales	Lachnospiraceae
4856	0.91	Bacteria	Firmicutes	Clostridia	Clostridiales	Lachnospiraceae
4857	1	Bacteria	Firmicutes	Clostridia	Clostridiales	Lachnospiraceae
4854	0.86	Bacteria	Firmicutes	Bacilli	Lactobacillales	Lactobacillaceae
4855	0.89	Bacteria	Firmicutes	Clostridia	Clostridiales	Lachnospiraceae
4858	0.95	Bacteria	Firmicutes	Clostridia	Clostridiales	Ruminococcaceae
4859	0.75	Bacteria	Firmicutes	Clostridia	Clostridiales	NA
7390	0.98	Bacteria	Bacteroidetes	Bacteroidia	Bacteroidales	NA
7391	1	Bacteria	Bacteroidetes	Bacteroidia	Bacteroidales	NA
7392	1	Bacteria	Bacteroidetes	Bacteroidia	Bacteroidales	NA
7393	1	Bacteria	Bacteroidetes	Bacteroidia	Bacteroidales	NA
7394	0.96	Bacteria	Bacteroidetes	Bacteroidia	Bacteroidales	NA
7395	1	Bacteria	Bacteroidetes	Bacteroidia	Bacteroidales	NA
7396	1	Bacteria	Bacteroidetes	Bacteroidia	Bacteroidales	NA
7397	0.99	Bacteria	Bacteroidetes	Bacteroidia	Bacteroidales	NA
7398	0.99	Bacteria	Bacteroidetes	Bacteroidia	Bacteroidales	NA
7399	0.83	Bacteria	Firmicutes	Clostridia	Clostridiales	Lachnospiraceae
6467	0.82	Bacteria	Firmicutes	Bacilli	Lactobacillales	Lactobacillaceae
8119	1	Bacteria	Firmicutes	Bacilli	Lactobacillales	Lactobacillaceae
8118	0.91	Bacteria	Firmicutes	Bacilli	Turicibacterales	Turicibacteraceae
8117	0.74	Bacteria	Actinobacteria	Actinobacteria	Bifidobacteriales	NA
8116	0.83	Bacteria	Firmicutes	Bacilli	Lactobacillales	Lactobacillaceae
8115	0.83	Bacteria	Firmicutes	Clostridia	Clostridiales	Lachnospiraceae
8114	0.98	Bacteria	Firmicutes	Clostridia	Clostridiales	Ruminococcaceae
8113	0.98	Bacteria	Firmicutes	Clostridia	Clostridiales	Lachnospiraceae
8112	0.96	Bacteria	Firmicutes	Clostridia	Clostridiales	Lachnospiraceae
8111	0.82	Bacteria	Firmicutes	Clostridia	Clostridiales	Lachnospiraceae
8110	0.9	Bacteria	Firmicutes	Clostridia	Clostridiales	Lachnospiraceae
1433	1	Bacteria	NA	NA	NA	NA
1432	0.55	Bacteria	Firmicutes	Clostridia	NA	NA
1431	0.97	Bacteria	Firmicutes	Clostridia	Clostridiales	Lachnospiraceae
1430	0.94	Bacteria	Firmicutes	Clostridia	Clostridiales	Peptostreptococcaceae
1437	0.83	Bacteria	Bacteroidetes	Bacteroidia	Bacteroidales	NA
1436	0.88	Bacteria	Firmicutes	Clostridia	Clostridiales	NA
1435	0.86	Bacteria	Firmicutes	Clostridia	Clostridiales	Lachnospiraceae
1434	1	Bacteria	Firmicutes	Clostridia	Clostridiales	Lachnospiraceae
7826	0.97	Bacteria	Firmicutes	Clostridia	Clostridiales	NA
7827	0.96	Bacteria	Firmicutes	Clostridia	Clostridiales	NA
1439	1	Bacteria	Firmicutes	Clostridia	Clostridiales	Lachnospiraceae
1438	0.99	Bacteria	Firmicutes	Clostridia	Clostridiales	NA
7822	0.66	Bacteria	Firmicutes	Clostridia	Clostridiales	Lachnospiraceae
7823	0.82	Bacteria	Firmicutes	Clostridia	Clostridiales	Peptococcaceae
7820	0.93	Bacteria	Firmicutes	Bacilli	Lactobacillales	Lactobacillaceae
7821	0.95	Bacteria	Firmicutes	Clostridia	Clostridiales	Lachnospiraceae
6427	0.63	Bacteria	Bacteroidetes	Bacteroidia	Bacteroidales	Porphyromonadaceae
4095	0.99	Bacteria	Firmicutes	Clostridia	Clostridiales	Lachnospiraceae
3493	0.78	Bacteria	Firmicutes	Clostridia	Clostridiales	Lachnospiraceae
3492	0.85	Bacteria	Firmicutes	Clostridia	Clostridiales	Lachnospiraceae
3491	0.92	Bacteria	Firmicutes	Clostridia	Clostridiales	Ruminococcaceae
3490	1	Bacteria	Firmicutes	Clostridia	Clostridiales	Lachnospiraceae
3497	0.78	Bacteria	Firmicutes	Clostridia	Clostridiales	Lachnospiraceae
3496	0.95	Bacteria	Firmicutes	Clostridia	Clostridiales	Lachnospiraceae
3495	0.92	Bacteria	Firmicutes	Clostridia	Clostridiales	Lachnospiraceae
3494	0.86	Bacteria	Firmicutes	Clostridia	Clostridiales	Lachnospiraceae
3499	0.96	Bacteria	Firmicutes	Clostridia	Clostridiales	Lachnospiraceae
3498	0.67	Bacteria	Firmicutes	Clostridia	Clostridiales	Lachnospiraceae
4144	0.68	Bacteria	Bacteroidetes	Bacteroidia	Bacteroidales	Porphyromonadaceae
4145	0.95	Bacteria	Firmicutes	Bacilli	Lactobacillales	Lactobacillaceae
4146	0.96	Bacteria	Firmicutes	Bacilli	Turicibacterales	Turicibacteraceae
4147	0.5	Bacteria	Bacteroidetes	Bacteroidia	Bacteroidales	Porphyromonadaceae
4140	0.69	Bacteria	Firmicutes	Clostridia	Clostridiales	Clostridiaceae
4141	0.73	Bacteria	Bacteroidetes	Bacteroidia	Bacteroidales	Porphyromonadaceae
4142	0.53	Bacteria	Bacteroidetes	Bacteroidia	Bacteroidales	Porphyromonadaceae
4143	0.9	Bacteria	Bacteroidetes	Bacteroidia	Bacteroidales	Porphyromonadaceae
4148	0.56	Bacteria	Bacteroidetes	Bacteroidia	Bacteroidales	NA
4149	0.93	Bacteria	Firmicutes	Clostridia	Clostridiales	NA
4650	0.9	Bacteria	Proteobacteria	Gammaproteobacteria	Enterobacteriales	Enterobacteriaceae
4651	0.89	Bacteria	NA	NA	NA	NA
4652	0.91	Bacteria	NA	NA	NA	NA
808	0.78	Bacteria	Firmicutes	Clostridia	Clostridiales	Lachnospiraceae
809	0.99	Bacteria	Bacteroidetes	Bacteroidia	Bacteroidales	NA
4301	0.87	Bacteria	Firmicutes	Clostridia	Clostridiales	Ruminococcaceae
800	0.78	Bacteria	Tenericutes	Mollicutes	RF39	NA
4654	0.98	Bacteria	NA	NA	NA	NA
802	0.98	Bacteria	Bacteroidetes	Bacteroidia	Bacteroidales	NA
803	1	Bacteria	Tenericutes	Mollicutes	Anaeroplasmatales	Anaeroplasmataceae
804	0.97	Bacteria	Tenericutes	Mollicutes	RF39	NA
805	1	Bacteria	Tenericutes	Mollicutes	Anaeroplasmatales	Anaeroplasmataceae
806	1	Bacteria	Bacteroidetes	Bacteroidia	Bacteroidales	NA
4307	0.87	Bacteria	Firmicutes	Clostridia	Clostridiales	Ruminococcaceae
4656	0.53	Bacteria	Firmicutes	Clostridia	Clostridiales	Ruminococcaceae
4657	0.78	Bacteria	Firmicutes	Clostridia	Clostridiales	Lachnospiraceae
4090	0.92	Bacteria	Firmicutes	Bacilli	Lactobacillales	Lactobacillaceae
7569	0.94	Bacteria	Firmicutes	Clostridia	Clostridiales	Lachnospiraceae
7568	0.83	Bacteria	Actinobacteria	Actinobacteria	Bifidobacteriales	NA
2515	0.99	Bacteria	Bacteroidetes	Bacteroidia	Bacteroidales	NA
2514	1	Bacteria	Bacteroidetes	Bacteroidia	Bacteroidales	NA
2517	1	Bacteria	Bacteroidetes	Bacteroidia	Bacteroidales	NA
2516	0.98	Bacteria	Bacteroidetes	Bacteroidia	Bacteroidales	NA
5439	0.97	Bacteria	NA	NA	NA	NA
5438	1	Bacteria	Bacteroidetes	Bacteroidia	Bacteroidales	NA
5437	1	Bacteria	Firmicutes	Clostridia	Clostridiales	Lachnospiraceae
5436	0.7	Bacteria	Bacteroidetes	Bacteroidia	Bacteroidales	Porphyromonadaceae
5435	0.58	Bacteria	Bacteroidetes	Bacteroidia	Bacteroidales	NA
5434	1	Bacteria	Firmicutes	Clostridia	Clostridiales	Lachnospiraceae
5433	0.98	Bacteria	Firmicutes	Clostridia	Clostridiales	Ruminococcaceae
5432	0.96	Bacteria	Firmicutes	Clostridia	Clostridiales	NA
5431	0.9	Bacteria	Firmicutes	Clostridia	Clostridiales	NA
5430	0.96	Bacteria	Firmicutes	Clostridia	Clostridiales	Ruminococcaceae
2513	0.99	Bacteria	Bacteroidetes	Bacteroidia	Bacteroidales	NA
2512	0.97	Bacteria	Tenericutes	Erysipelotrichi	Erysipelotrichales	Erysipelotrichaceae
4593	0.99	Bacteria	Firmicutes	Clostridia	Clostridiales	Lachnospiraceae
4592	0.74	Bacteria	Firmicutes	Clostridia	Clostridiales	Lachnospiraceae
5606	0.86	Bacteria	Firmicutes	Clostridia	Clostridiales	Lachnospiraceae
5607	0.96	Bacteria	Firmicutes	Clostridia	Clostridiales	Lachnospiraceae
5608	0.87	Bacteria	Firmicutes	Clostridia	Clostridiales	Lachnospiraceae
1512	0.93	Bacteria	Firmicutes	Clostridia	Clostridiales	Lachnospiraceae
5609	0.53	Bacteria	Firmicutes	Clostridia	Clostridiales	Lachnospiraceae
1513	0.81	Bacteria	Firmicutes	Clostridia	Clostridiales	Lachnospiraceae
6160	0.98	Bacteria	Firmicutes	Clostridia	Clostridiales	Ruminococcaceae
6161	0.92	Bacteria	Firmicutes	Clostridia	Clostridiales	Lachnospiraceae
6162	0.86	Bacteria	Firmicutes	Clostridia	Clostridiales	Lachnospiraceae
6163	0.94	Bacteria	Firmicutes	Clostridia	Clostridiales	Lachnospiraceae
6164	0.87	Bacteria	Firmicutes	Clostridia	Clostridiales	Lachnospiraceae
6165	0.85	Bacteria	Firmicutes	Clostridia	Clostridiales	Ruminococcaceae
1398	0.76	Bacteria	Firmicutes	Clostridia	Clostridiales	Lachnospiraceae
1399	1	Bacteria	Firmicutes	Clostridia	Clostridiales	Lachnospiraceae
1396	1	Bacteria	Firmicutes	Clostridia	Clostridiales	Ruminococcaceae
1397	0.97	Bacteria	Firmicutes	Clostridia	Clostridiales	Lachnospiraceae
1394	0.65	Bacteria	Firmicutes	Clostridia	Clostridiales	Lachnospiraceae
1395	0.79	Bacteria	Firmicutes	Clostridia	Clostridiales	Peptococcaceae
1392	0.86	Bacteria	Firmicutes	Clostridia	Clostridiales	Lachnospiraceae
1393	0.96	Bacteria	Firmicutes	Clostridia	Clostridiales	Lachnospiraceae
1390	0.99	Bacteria	Firmicutes	Clostridia	Clostridiales	Lachnospiraceae
1391	0.87	Bacteria	Firmicutes	Clostridia	Clostridiales	Lachnospiraceae
6803	0.82	Bacteria	Firmicutes	Clostridia	Clostridiales	Lachnospiraceae
6802	0.93	Bacteria	Firmicutes	Clostridia	Clostridiales	Lachnospiraceae
6801	0.94	Bacteria	Firmicutes	Clostridia	Clostridiales	Lachnospiraceae
6800	0.92	Bacteria	Firmicutes	Clostridia	Clostridiales	Lachnospiraceae
6807	0.87	Bacteria	Firmicutes	Clostridia	Clostridiales	Lachnospiraceae
6806	0.62	Bacteria	Bacteroidetes	Bacteroidia	Bacteroidales	NA
6805	0.81	Bacteria	Firmicutes	Clostridia	Clostridiales	Lachnospiraceae
6804	0.99	Bacteria	Firmicutes	Bacilli	Lactobacillales	Lactobacillaceae
6704	1	Bacteria	Bacteroidetes	Bacteroidia	Bacteroidales	NA
6705	0.98	Bacteria	Bacteroidetes	Bacteroidia	Bacteroidales	NA
6706	1	Bacteria	Firmicutes	Clostridia	Clostridiales	Ruminococcaceae
6707	0.99	Bacteria	Bacteroidetes	Bacteroidia	Bacteroidales	NA
6700	1	Bacteria	Bacteroidetes	Bacteroidia	Bacteroidales	NA
6701	0.62	Bacteria	Firmicutes	Clostridia	Clostridiales	Peptostreptococcaceae
6702	0.9	Bacteria	Tenericutes	Erysipelotrichi	Erysipelotrichales	Erysipelotrichaceae
6703	0.96	Bacteria	NA	NA	NA	NA
6708	0.99	Bacteria	Bacteroidetes	Bacteroidia	Bacteroidales	NA
6709	1	Bacteria	Bacteroidetes	Bacteroidia	Bacteroidales	NA
2667	0.89	Bacteria	NA	NA	NA	NA
2666	0.98	Bacteria	Bacteroidetes	Bacteroidia	Bacteroidales	NA
2665	0.99	Bacteria	Bacteroidetes	Bacteroidia	Bacteroidales	NA
2664	1	Bacteria	Bacteroidetes	Bacteroidia	Bacteroidales	NA
2663	1	Bacteria	Bacteroidetes	Bacteroidia	Bacteroidales	NA
2662	0.97	Bacteria	Bacteroidetes	Bacteroidia	Bacteroidales	NA
2661	0.98	Bacteria	Bacteroidetes	Bacteroidia	Bacteroidales	NA
2660	0.98	Bacteria	Bacteroidetes	Bacteroidia	Bacteroidales	NA
4911	0.97	Bacteria	Verrucomicrobia	Verrucomicrobiae	Verrucomicrobiales	Verrucomicrobiaceae
2669	0.89	Bacteria	Firmicutes	Bacilli	Lactobacillales	Lactobacillaceae
2668	0.56	Bacteria	Firmicutes	Clostridia	Clostridiales	Clostridiaceae
4910	0.7	Bacteria	Bacteroidetes	Bacteroidia	Bacteroidales	Porphyromonadaceae
3398	0.93	Bacteria	NA	NA	NA	NA
3399	0.89	Bacteria	Firmicutes	Clostridia	Clostridiales	Lachnospiraceae
3394	0.9	Bacteria	Tenericutes	Mollicutes	RF39	NA
4261	0.9	Bacteria	Firmicutes	Clostridia	Clostridiales	Lachnospiraceae
3396	0.84	Bacteria	Firmicutes	Clostridia	Clostridiales	Peptostreptococcaceae
3397	0.91	Bacteria	Bacteroidetes	Bacteroidia	Bacteroidales	NA
3390	0.72	Bacteria	Firmicutes	Clostridia	Clostridiales	Ruminococcaceae
3391	0.88	Bacteria	Firmicutes	Clostridia	Clostridiales	Ruminococcaceae
3392	0.62	Bacteria	Firmicutes	Clostridia	Clostridiales	Ruminococcaceae
3393	0.98	Bacteria	Bacteroidetes	Bacteroidia	Bacteroidales	NA
4915	0.79	Bacteria	Firmicutes	Clostridia	Clostridiales	Lachnospiraceae
4262	0.61	Bacteria	Firmicutes	Clostridia	Clostridiales	Peptococcaceae
659	1	Bacteria	Bacteroidetes	Bacteroidia	Bacteroidales	NA
658	0.97	Bacteria	Bacteroidetes	Bacteroidia	Bacteroidales	NA
129	0.83	Bacteria	Firmicutes	Clostridia	Clostridiales	Peptostreptococcaceae
128	0.98	Bacteria	NA	NA	NA	NA
655	1	Bacteria	Bacteroidetes	Bacteroidia	Bacteroidales	NA
654	0.9	Bacteria	Firmicutes	Clostridia	Clostridiales	Lachnospiraceae
657	0.93	Bacteria	NA	NA	NA	NA
124	0.96	Bacteria	NA	NA	NA	NA
123	0.98	Bacteria	Firmicutes	Clostridia	Clostridiales	Ruminococcaceae
650	0.94	Bacteria	Firmicutes	Clostridia	Clostridiales	Lachnospiraceae
653	0.82	Bacteria	Firmicutes	Clostridia	Clostridiales	Lachnospiraceae
652	0.72	Bacteria	Tenericutes	Erysipelotrichi	Erysipelotrichales	Erysipelotrichaceae
4449	0.99	Bacteria	Firmicutes	Bacilli	Lactobacillales	Lactobacillaceae
4448	0.97	Bacteria	Firmicutes	Clostridia	Clostridiales	NA
4441	0.84	Bacteria	Firmicutes	Bacilli	Lactobacillales	Lactobacillaceae
4440	0.65	Bacteria	Firmicutes	Clostridia	NA	NA
4443	0.99	Bacteria	Firmicutes	Clostridia	Clostridiales	NA
4442	1	Bacteria	Firmicutes	Bacilli	Lactobacillales	Lactobacillaceae
4445	0.86	Bacteria	Firmicutes	Clostridia	Clostridiales	Lachnospiraceae
4444	0.74	Bacteria	Firmicutes	Clostridia	Clostridiales	Ruminococcaceae
4447	0.94	Bacteria	Firmicutes	Clostridia	Clostridiales	NA
4446	0.97	Bacteria	Firmicutes	Clostridia	Clostridiales	Lachnospiraceae
3538	0.93	Bacteria	Bacteroidetes	Bacteroidia	Bacteroidales	NA
3539	1	Bacteria	Bacteroidetes	Bacteroidia	Bacteroidales	NA
3530	0.67	Bacteria	Firmicutes	Clostridia	Clostridiales	Peptostreptococcaceae
3531	0.81	Bacteria	Firmicutes	Clostridia	Clostridiales	Ruminococcaceae
3532	0.99	Bacteria	Bacteroidetes	Bacteroidia	Bacteroidales	NA
5140	0.69	Bacteria	Firmicutes	Clostridia	Clostridiales	Lachnospiraceae
3534	1	Bacteria	Bacteroidetes	Bacteroidia	Bacteroidales	NA
3535	0.95	Bacteria	Bacteroidetes	Bacteroidia	Bacteroidales	NA
3536	0.88	Bacteria	Firmicutes	Clostridia	Clostridiales	Ruminococcaceae
3537	0.91	Bacteria	NA	NA	NA	NA
4629	0.5	Bacteria	Bacteroidetes	Bacteroidia	Bacteroidales	Porphyromonadaceae
4628	0.83	Bacteria	Bacteroidetes	Bacteroidia	Bacteroidales	Porphyromonadaceae
4625	0.97	Bacteria	Firmicutes	Clostridia	Clostridiales	Lachnospiraceae
4624	0.53	Bacteria	Bacteroidetes	Bacteroidia	Bacteroidales	NA
4627	0.81	Bacteria	Bacteroidetes	Bacteroidia	Bacteroidales	Porphyromonadaceae
4626	0.58	Bacteria	Bacteroidetes	Bacteroidia	Bacteroidales	NA
4621	0.89	Bacteria	Firmicutes	Clostridia	Clostridiales	Lachnospiraceae
4620	0.89	Bacteria	Verrucomicrobia	Verrucomicrobiae	Verrucomicrobiales	Verrucomicrobiaceae
4623	0.95	Bacteria	Verrucomicrobia	Verrucomicrobiae	Verrucomicrobiales	Verrucomicrobiaceae
4622	0.73	Bacteria	Firmicutes	Clostridia	Clostridiales	Peptococcaceae
6508	0.88	Bacteria	Firmicutes	Clostridia	Clostridiales	Lachnospiraceae
1668	1	Bacteria	Bacteroidetes	Bacteroidia	Bacteroidales	NA
1669	0.97	Bacteria	Firmicutes	Clostridia	Clostridiales	Ruminococcaceae
1666	0.99	Bacteria	Bacteroidetes	Bacteroidia	Bacteroidales	NA
1667	0.86	Bacteria	Firmicutes	Clostridia	Clostridiales	Lachnospiraceae
1664	0.68	Bacteria	Firmicutes	Clostridia	Clostridiales	Lachnospiraceae
1665	0.86	Bacteria	Bacteroidetes	Bacteroidia	Bacteroidales	NA
1662	1	Bacteria	Firmicutes	Clostridia	Clostridiales	Lachnospiraceae
1663	0.99	Bacteria	Firmicutes	Clostridia	Clostridiales	Ruminococcaceae
1660	0.58	Bacteria	Firmicutes	Clostridia	Clostridiales	Ruminococcaceae
1661	1	Bacteria	Bacteroidetes	Bacteroidia	Bacteroidales	NA
257	0.94	Bacteria	Firmicutes	Clostridia	Clostridiales	Peptococcaceae
256	0.82	Bacteria	Firmicutes	Clostridia	Clostridiales	Ruminococcaceae
707	0.99	Bacteria	NA	NA	NA	NA
706	0.94	Bacteria	Firmicutes	Clostridia	Clostridiales	Lachnospiraceae
1259	0.95	Bacteria	Firmicutes	Clostridia	Clostridiales	Lachnospiraceae
1258	0.57	Bacteria	Tenericutes	Erysipelotrichi	Erysipelotrichales	Erysipelotrichaceae
1257	0.98	Bacteria	Firmicutes	Clostridia	Clostridiales	Ruminococcaceae
1256	0.97	Bacteria	NA	NA	NA	NA
1255	0.8	Bacteria	Bacteroidetes	Bacteroidia	Bacteroidales	Porphyromonadaceae
1254	1	Bacteria	Bacteroidetes	Bacteroidia	Bacteroidales	NA
1253	1	Bacteria	Bacteroidetes	Bacteroidia	Bacteroidales	NA
1252	1	Bacteria	Bacteroidetes	Bacteroidia	Bacteroidales	NA
1251	1	Bacteria	Firmicutes	Bacilli	Turicibacterales	Turicibacteraceae
1250	0.7	Bacteria	Firmicutes	Clostridia	Clostridiales	Peptococcaceae
5378	0.5	Bacteria	Firmicutes	Clostridia	Clostridiales	NA
5379	0.85	Bacteria	Firmicutes	Clostridia	Clostridiales	Lachnospiraceae
5370	0.96	Bacteria	Firmicutes	Bacilli	Lactobacillales	Lactobacillaceae
5371	0.92	Bacteria	Firmicutes	Clostridia	Clostridiales	Clostridiaceae
5372	0.99	Bacteria	Firmicutes	Clostridia	Clostridiales	Ruminococcaceae
5373	0.91	Bacteria	Firmicutes	Clostridia	Clostridiales	Lachnospiraceae
5374	0.95	Bacteria	Firmicutes	Clostridia	Clostridiales	Ruminococcaceae
5375	0.5	Bacteria	Firmicutes	Clostridia	NA	NA
5376	0.9	Bacteria	Firmicutes	Clostridia	Clostridiales	Ruminococcaceae
5377	0.97	Bacteria	Firmicutes	Bacilli	Lactobacillales	Lactobacillaceae
1879	1	Bacteria	Bacteroidetes	Bacteroidia	Bacteroidales	NA
1878	1	Bacteria	Bacteroidetes	Bacteroidia	Bacteroidales	NA
1873	1	Bacteria	Bacteroidetes	Bacteroidia	Bacteroidales	NA
1872	1	Bacteria	Bacteroidetes	Bacteroidia	Bacteroidales	NA
1871	1	Bacteria	Bacteroidetes	Bacteroidia	Bacteroidales	NA
1870	0.54	Bacteria	Firmicutes	Clostridia	Clostridiales	Ruminococcaceae
1877	1	Bacteria	Bacteroidetes	Bacteroidia	Bacteroidales	NA
1876	1	Bacteria	Bacteroidetes	Bacteroidia	Bacteroidales	NA
1875	0.9	Bacteria	Firmicutes	Clostridia	Clostridiales	Ruminococcaceae
1874	1	Bacteria	Bacteroidetes	Bacteroidia	Bacteroidales	NA
2472	0.99	Bacteria	Bacteroidetes	Bacteroidia	Bacteroidales	NA
2473	1	Bacteria	Bacteroidetes	Bacteroidia	Bacteroidales	NA
2470	0.98	Bacteria	Bacteroidetes	Bacteroidia	Bacteroidales	NA
2471	1	Bacteria	Bacteroidetes	Bacteroidia	Bacteroidales	NA
2476	0.9	Bacteria	Bacteroidetes	Bacteroidia	Bacteroidales	NA
2477	0.68	Bacteria	Firmicutes	Clostridia	Clostridiales	Ruminococcaceae
2474	0.99	Bacteria	Bacteroidetes	Bacteroidia	Bacteroidales	NA
2475	1	Bacteria	Bacteroidetes	Bacteroidia	Bacteroidales	NA
7628	0.9	Bacteria	Firmicutes	Clostridia	Clostridiales	Ruminococcaceae
7629	0.98	Bacteria	Firmicutes	Clostridia	Clostridiales	Lachnospiraceae
2478	1	Bacteria	Bacteroidetes	Bacteroidia	Bacteroidales	NA
2479	0.86	Bacteria	Tenericutes	Mollicutes	RF39	NA
2511	0.91	Bacteria	Bacteroidetes	Bacteroidia	Bacteroidales	NA
2510	0.97	Bacteria	Bacteroidetes	Bacteroidia	Bacteroidales	NA
3703	0.97	Bacteria	Bacteroidetes	Bacteroidia	Bacteroidales	NA
3702	0.72	Bacteria	Firmicutes	Clostridia	Clostridiales	Peptostreptococcaceae
3701	0.91	Bacteria	Bacteroidetes	Bacteroidia	Bacteroidales	NA
3700	1	Bacteria	Bacteroidetes	Bacteroidia	Bacteroidales	NA
3707	1	Bacteria	Bacteroidetes	Bacteroidia	Bacteroidales	NA
3706	0.6	Bacteria	Firmicutes	Clostridia	Clostridiales	Peptostreptococcaceae
3705	0.99	Bacteria	Bacteroidetes	Bacteroidia	Bacteroidales	NA
3704	1	Bacteria	Bacteroidetes	Bacteroidia	Bacteroidales	NA
3709	0.98	Bacteria	Bacteroidetes	Bacteroidia	Bacteroidales	NA
3708	0.97	Bacteria	Bacteroidetes	Bacteroidia	Bacteroidales	NA
8139	0.95	Bacteria	Firmicutes	Clostridia	Clostridiales	Lachnospiraceae
8138	0.8	Bacteria	Firmicutes	Clostridia	Clostridiales	Lachnospiraceae
1419	0.64	Bacteria	Firmicutes	Clostridia	Clostridiales	Peptococcaceae
1418	1	Bacteria	Firmicutes	Clostridia	Clostridiales	Lachnospiraceae
1411	1	Bacteria	Firmicutes	Clostridia	Clostridiales	Lachnospiraceae
1410	0.79	Bacteria	Firmicutes	Clostridia	Clostridiales	Ruminococcaceae
1413	0.99	Bacteria	Firmicutes	Clostridia	Clostridiales	Lachnospiraceae
1412	0.8	Bacteria	Firmicutes	Clostridia	Clostridiales	Lachnospiraceae
1415	0.85	Bacteria	Firmicutes	Clostridia	Clostridiales	Lachnospiraceae
1414	0.99	Bacteria	Firmicutes	Clostridia	Clostridiales	Ruminococcaceae
1417	0.92	Bacteria	Firmicutes	Clostridia	Clostridiales	Lachnospiraceae
1416	0.86	Bacteria	Firmicutes	Clostridia	Clostridiales	Lachnospiraceae
7844	0.5	Bacteria	Firmicutes	Clostridia	NA	NA
7845	0.61	Bacteria	Firmicutes	Clostridia	Clostridiales	Lachnospiraceae
7846	0.75	Bacteria	Firmicutes	Clostridia	Clostridiales	Lachnospiraceae
7847	0.81	Bacteria	Verrucomicrobia	Verrucomicrobiae	Verrucomicrobiales	Verrucomicrobiaceae
7840	0.99	Bacteria	Firmicutes	Clostridia	Clostridiales	NA
7841	0.98	Bacteria	Firmicutes	Clostridia	Clostridiales	Lachnospiraceae
7842	0.82	Bacteria	Firmicutes	Clostridia	Clostridiales	Lachnospiraceae
7843	0.91	Bacteria	Firmicutes	Clostridia	Clostridiales	Lachnospiraceae
7848	0.9	Bacteria	Firmicutes	Clostridia	Clostridiales	Lachnospiraceae
7849	1	Bacteria	Firmicutes	Clostridia	Clostridiales	Lachnospiraceae
5498	1	Bacteria	Firmicutes	Bacilli	Turicibacterales	Turicibacteraceae
6443	0.99	Bacteria	Firmicutes	Clostridia	Clostridiales	Lachnospiraceae
354	1	Bacteria	Firmicutes	Bacilli	Lactobacillales	Lactobacillaceae
355	0.96	Bacteria	Firmicutes	Clostridia	Clostridiales	NA
820	1	Bacteria	Firmicutes	Clostridia	Clostridiales	Ruminococcaceae
357	0.97	Bacteria	Firmicutes	Clostridia	Clostridiales	Lachnospiraceae
350	1	Bacteria	Firmicutes	Clostridia	Clostridiales	Lachnospiraceae
351	0.88	Bacteria	Firmicutes	Clostridia	Clostridiales	Lachnospiraceae
352	0.98	Bacteria	Firmicutes	Clostridia	Clostridiales	Lachnospiraceae
353	1	Bacteria	Firmicutes	Clostridia	Clostridiales	Lachnospiraceae
828	0.97	Bacteria	Actinobacteria	Actinobacteria	Actinomycetales	Microbacteriaceae
829	1	Bacteria	Bacteroidetes	Sphingobacteria	Sphingobacteriales	Sphingobacteriaceae
358	0.9	Bacteria	Firmicutes	Clostridia	Clostridiales	Lachnospiraceae
359	0.7	Bacteria	Firmicutes	Clostridia	Clostridiales	NA
5496	0.66	Bacteria	Firmicutes	Clostridia	NA	NA
6442	0.74	Bacteria	Firmicutes	Clostridia	Clostridiales	Clostridiaceae
6441	0.86	Bacteria	Firmicutes	Clostridia	Clostridiales	Ruminococcaceae
6440	0.97	Bacteria	Firmicutes	Clostridia	Clostridiales	Lachnospiraceae
4168	0.91	Bacteria	Firmicutes	Clostridia	Clostridiales	Lachnospiraceae
4169	0.92	Bacteria	Bacteroidetes	Bacteroidia	Bacteroidales	NA
4162	0.98	Bacteria	Firmicutes	Clostridia	Clostridiales	Clostridiaceae
4163	0.96	Bacteria	Firmicutes	Bacilli	Lactobacillales	Lactobacillaceae
4160	0.9	Bacteria	Firmicutes	Clostridia	Clostridiales	Ruminococcaceae
4161	0.75	Bacteria	Bacteroidetes	Bacteroidia	Bacteroidales	Porphyromonadaceae
4166	0.8	Bacteria	Firmicutes	Clostridia	Clostridiales	Ruminococcaceae
4167	0.92	Bacteria	Firmicutes	Clostridia	Clostridiales	Ruminococcaceae
4164	0.91	Bacteria	Firmicutes	Clostridia	Clostridiales	Lachnospiraceae
4048	0.79	Bacteria	Firmicutes	Clostridia	Clostridiales	Lachnospiraceae
6447	0.98	Bacteria	Firmicutes	Clostridia	Clostridiales	Ruminococcaceae
4045	0.51	Bacteria	Actinobacteria	Actinobacteria	Bifidobacteriales	NA
4732	0.52	Bacteria	Firmicutes	Clostridia	Clostridiales	Lachnospiraceae
4731	1	Bacteria	Firmicutes	Bacilli	Lactobacillales	Lactobacillaceae
7209	0.87	Bacteria	NA	NA	NA	NA
5415	0.55	Bacteria	Bacteroidetes	Bacteroidia	Bacteroidales	NA
5414	0.86	Bacteria	Firmicutes	Bacilli	Lactobacillales	Lactobacillaceae
5417	0.99	Bacteria	Firmicutes	Clostridia	Clostridiales	Lachnospiraceae
5416	0.97	Bacteria	Firmicutes	Clostridia	Clostridiales	Ruminococcaceae
5411	1	Bacteria	Firmicutes	Clostridia	Clostridiales	Clostridiaceae
5146	0.7	Bacteria	Firmicutes	Bacilli	Lactobacillales	Lactobacillaceae
5413	0.96	Bacteria	Firmicutes	Clostridia	Clostridiales	Lachnospiraceae
5412	0.97	Bacteria	Firmicutes	Clostridia	Clostridiales	Lachnospiraceae
4737	0.94	Bacteria	Firmicutes	Clostridia	Clostridiales	Ruminococcaceae
5149	0.94	Bacteria	Firmicutes	Bacilli	Lactobacillales	Lactobacillaceae
5148	0.58	Bacteria	Firmicutes	Clostridia	Clostridiales	Lachnospiraceae
5419	0.58	Bacteria	Bacteroidetes	Bacteroidia	Bacteroidales	Porphyromonadaceae
5418	0.8	Bacteria	Firmicutes	Clostridia	Clostridiales	Ruminococcaceae
4736	0.92	Bacteria	Firmicutes	Clostridia	Clostridiales	Ruminococcaceae
4735	0.96	Bacteria	Firmicutes	Bacilli	Lactobacillales	Lactobacillaceae
4734	0.85	Bacteria	Firmicutes	Bacilli	Lactobacillales	Lactobacillaceae
6445	0.88	Bacteria	Firmicutes	Bacilli	Lactobacillales	Lactobacillaceae
6444	0.94	Bacteria	Firmicutes	Bacilli	Lactobacillales	Lactobacillaceae
7468	0.91	Bacteria	Firmicutes	Clostridia	Clostridiales	Lachnospiraceae
7469	0.92	Bacteria	Firmicutes	Clostridia	Clostridiales	Lachnospiraceae
7466	0.98	Bacteria	Verrucomicrobia	Verrucomicrobiae	Verrucomicrobiales	Verrucomicrobiaceae
7467	0.88	Bacteria	Firmicutes	Bacilli	Lactobacillales	Lactobacillaceae
6278	0.95	Bacteria	Firmicutes	Clostridia	Clostridiales	Ruminococcaceae
7464	1	Bacteria	Firmicutes	Clostridia	Clostridiales	Lachnospiraceae
6279	1	Bacteria	Firmicutes	Clostridia	Clostridiales	Ruminococcaceae
7465	0.85	Bacteria	Verrucomicrobia	Verrucomicrobiae	Verrucomicrobiales	Verrucomicrobiaceae
7462	0.7	Bacteria	Proteobacteria	Gammaproteobacteria	Enterobacteriales	Enterobacteriaceae
203	0.62	Bacteria	Firmicutes	Clostridia	Clostridiales	Ruminococcaceae
7463	0.88	Bacteria	Firmicutes	Clostridia	Clostridiales	Lachnospiraceae
6146	1	Bacteria	Firmicutes	Clostridia	Clostridiales	Ruminococcaceae
6147	0.59	Bacteria	Firmicutes	Clostridia	NA	NA
6144	0.58	Bacteria	Firmicutes	Clostridia	Clostridiales	Lachnospiraceae
6145	0.95	Bacteria	Firmicutes	Clostridia	Clostridiales	Lachnospiraceae
6142	0.98	Bacteria	Firmicutes	Clostridia	Clostridiales	Ruminococcaceae
6143	0.97	Bacteria	Firmicutes	Clostridia	Clostridiales	Lachnospiraceae
6140	0.72	Bacteria	Firmicutes	Clostridia	Clostridiales	Ruminococcaceae
6141	0.69	Bacteria	Firmicutes	Clostridia	Clostridiales	Lachnospiraceae
4552	0.57	Bacteria	Firmicutes	Clostridia	NA	NA
6498	0.98	Bacteria	Firmicutes	Clostridia	Clostridiales	Lachnospiraceae
6276	0.65	Bacteria	Firmicutes	Clostridia	Clostridiales	Peptococcaceae
6148	0.95	Bacteria	Firmicutes	Clostridia	Clostridiales	Lachnospiraceae
6149	0.55	Bacteria	Actinobacteria	Actinobacteria	Bifidobacteriales	Bifidobacteriaceae
2397	0.54	Bacteria	Firmicutes	Clostridia	Clostridiales	Ruminococcaceae
2396	1	Bacteria	Bacteroidetes	Bacteroidia	Bacteroidales	NA
2395	0.75	Bacteria	Bacteroidetes	Bacteroidia	Bacteroidales	NA
2394	0.95	Bacteria	Firmicutes	Clostridia	Clostridiales	Ruminococcaceae
2393	0.97	Bacteria	NA	NA	NA	NA
2392	0.79	Bacteria	Firmicutes	Clostridia	Clostridiales	NA
2391	0.97	Bacteria	Bacteroidetes	Bacteroidia	Bacteroidales	NA
2390	0.87	Bacteria	Firmicutes	Clostridia	Clostridiales	Peptostreptococcaceae
6270	0.79	Bacteria	Firmicutes	Clostridia	Clostridiales	Ruminococcaceae
200	0.91	Bacteria	Firmicutes	Clostridia	Clostridiales	Lachnospiraceae
2399	0.95	Bacteria	Bacteroidetes	Bacteroidia	Bacteroidales	NA
2398	1	Bacteria	Bacteroidetes	Bacteroidia	Bacteroidales	NA
7869	0.98	Bacteria	Firmicutes	Clostridia	Clostridiales	Ruminococcaceae
6272	0.98	Bacteria	Actinobacteria	Actinobacteria	Actinomycetales	Pseudonocardiaceae
6448	0.96	Bacteria	Firmicutes	Bacilli	Lactobacillales	Lactobacillaceae
6273	0.87	Bacteria	Firmicutes	Bacilli	Lactobacillales	Lactobacillaceae
6728	0.99	Bacteria	Bacteroidetes	Bacteroidia	Bacteroidales	NA
6729	0.91	Bacteria	Firmicutes	Bacilli	Lactobacillales	Streptococcaceae
6521	0.99	Bacteria	Firmicutes	Bacilli	Lactobacillales	Lactobacillaceae
6722	0.99	Bacteria	Bacteroidetes	Bacteroidia	Bacteroidales	NA
6723	0.97	Bacteria	Firmicutes	Clostridia	Clostridiales	Ruminococcaceae
6720	0.82	Bacteria	Bacteroidetes	Bacteroidia	Bacteroidales	NA
6721	0.98	Bacteria	Bacteroidetes	Bacteroidia	Bacteroidales	NA
6726	0.99	Bacteria	Bacteroidetes	Bacteroidia	Bacteroidales	NA
6727	0.91	Bacteria	Bacteroidetes	Bacteroidia	Bacteroidales	NA
6724	1	Bacteria	Bacteroidetes	Bacteroidia	Bacteroidales	NA
6725	1	Bacteria	Bacteroidetes	Bacteroidia	Bacteroidales	NA
7862	0.77	Bacteria	Actinobacteria	Actinobacteria	Bifidobacteriales	NA
7863	0.97	Bacteria	Firmicutes	Clostridia	Clostridiales	Lachnospiraceae
7860	0.97	Bacteria	Firmicutes	Clostridia	Clostridiales	Lachnospiraceae
6522	0.81	Bacteria	Firmicutes	Clostridia	Clostridiales	Ruminococcaceae
7866	0.83	Bacteria	Firmicutes	Clostridia	Clostridiales	Lachnospiraceae
7867	0.9	Bacteria	Firmicutes	Clostridia	Clostridiales	Ruminococcaceae
7864	1	Bacteria	Firmicutes	Clostridia	Clostridiales	Ruminococcaceae
7865	0.95	Bacteria	Firmicutes	Clostridia	Clostridiales	Lachnospiraceae
6523	0.71	Bacteria	Firmicutes	Clostridia	Clostridiales	Ruminococcaceae
6524	0.99	Bacteria	Verrucomicrobia	Verrucomicrobiae	Verrucomicrobiales	Verrucomicrobiaceae
109	0.91	Bacteria	Bacteroidetes	Bacteroidia	Bacteroidales	NA
108	0.63	Bacteria	Firmicutes	Clostridia	Clostridiales	Peptostreptococcaceae
8098	0.92	Bacteria	Firmicutes	Clostridia	Clostridiales	Ruminococcaceae
8099	0.9	Bacteria	Firmicutes	Clostridia	Clostridiales	Lachnospiraceae
101	0.91	Bacteria	Firmicutes	Clostridia	Clostridiales	Ruminococcaceae
100	0.98	Bacteria	Firmicutes	Clostridia	Clostridiales	NA
103	0.79	Bacteria	Tenericutes	Erysipelotrichi	Erysipelotrichales	Erysipelotrichaceae
102	1	Bacteria	Bacteroidetes	Bacteroidia	Bacteroidales	NA
105	0.93	Bacteria	Firmicutes	Clostridia	Clostridiales	Lachnospiraceae
104	1	Bacteria	Firmicutes	Clostridia	Clostridiales	Ruminococcaceae
107	1	Bacteria	Firmicutes	Clostridia	Clostridiales	Lachnospiraceae
106	1	Bacteria	Firmicutes	Clostridia	Clostridiales	Lachnospiraceae
6525	0.96	Bacteria	Firmicutes	Clostridia	Clostridiales	Ruminococcaceae
4429	0.78	Bacteria	Firmicutes	Clostridia	Clostridiales	Lachnospiraceae
4428	0.95	Bacteria	Firmicutes	Clostridia	Clostridiales	Lachnospiraceae
4427	0.78	Bacteria	Firmicutes	Clostridia	Clostridiales	Lachnospiraceae
4426	0.75	Bacteria	Firmicutes	Clostridia	Clostridiales	Lachnospiraceae
4425	0.67	Bacteria	Firmicutes	Clostridia	Clostridiales	Lachnospiraceae
4424	0.93	Bacteria	Firmicutes	Clostridia	Clostridiales	Ruminococcaceae
4423	1	Bacteria	Firmicutes	Clostridia	Clostridiales	Ruminococcaceae
4422	0.84	Bacteria	Firmicutes	Clostridia	Clostridiales	Lachnospiraceae
4421	0.91	Bacteria	Firmicutes	Clostridia	Clostridiales	Ruminococcaceae
4420	0.99	Bacteria	Firmicutes	Clostridia	Clostridiales	Lachnospiraceae
2139	0.99	Bacteria	Bacteroidetes	Bacteroidia	Bacteroidales	NA
2138	0.99	Bacteria	Bacteroidetes	Bacteroidia	Bacteroidales	NA
2649	0.94	Bacteria	Firmicutes	Clostridia	Clostridiales	Peptostreptococcaceae
2648	0.97	Bacteria	Firmicutes	Clostridia	Clostridiales	Ruminococcaceae
2645	0.98	Bacteria	Bacteroidetes	Bacteroidia	Bacteroidales	NA
2644	1	Bacteria	Bacteroidetes	Bacteroidia	Bacteroidales	NA
2647	0.79	Bacteria	Firmicutes	Bacilli	Lactobacillales	Streptococcaceae
2130	0.7	Bacteria	Firmicutes	Clostridia	Clostridiales	Ruminococcaceae
2641	0.69	Bacteria	Firmicutes	Clostridia	Clostridiales	Ruminococcaceae
2640	0.84	Bacteria	Firmicutes	Clostridia	Clostridiales	Clostridiales Family XIII. Incertae Sedis
2643	0.93	Bacteria	Bacteroidetes	Bacteroidia	Bacteroidales	NA
2642	0.98	Bacteria	Bacteroidetes	Bacteroidia	Bacteroidales	NA
3518	0.74	Bacteria	Firmicutes	Clostridia	Clostridiales	NA
3519	0.99	Bacteria	NA	NA	NA	NA
3516	0.87	Bacteria	Firmicutes	Clostridia	Clostridiales	Lachnospiraceae
3517	0.65	Bacteria	Firmicutes	Clostridia	Clostridiales	NA
3514	1	Bacteria	Bacteroidetes	Bacteroidia	Bacteroidales	NA
3515	0.87	Bacteria	Firmicutes	Clostridia	Clostridiales	Ruminococcaceae
3512	0.77	Bacteria	Firmicutes	Clostridia	Clostridiales	Peptostreptococcaceae
3513	0.94	Bacteria	Firmicutes	Bacilli	Lactobacillales	Streptococcaceae
3510	0.95	Bacteria	NA	NA	NA	NA
3511	0.96	Bacteria	Bacteroidetes	Bacteroidia	Bacteroidales	NA
6527	0.99	Bacteria	Firmicutes	Clostridia	Clostridiales	Lachnospiraceae
4395	0.9	Bacteria	Firmicutes	Clostridia	Clostridiales	Lachnospiraceae
4394	0.58	Bacteria	Firmicutes	Clostridia	Clostridiales	Ruminococcaceae
4397	0.61	Bacteria	Firmicutes	Clostridia	Clostridiales	Lachnospiraceae
4396	0.96	Bacteria	Firmicutes	Clostridia	Clostridiales	Lachnospiraceae
4391	0.94	Bacteria	NA	NA	NA	NA
4390	0.92	Bacteria	Firmicutes	Clostridia	Clostridiales	Lachnospiraceae
4393	0.97	Bacteria	Firmicutes	Clostridia	Clostridiales	Ruminococcaceae
4392	0.87	Bacteria	Firmicutes	Clostridia	Clostridiales	Lachnospiraceae
4399	0.9	Bacteria	Firmicutes	Clostridia	Clostridiales	Lachnospiraceae
4398	0.84	Bacteria	NA	NA	NA	NA
1604	0.92	Bacteria	Firmicutes	Clostridia	Clostridiales	Lachnospiraceae
1605	0.97	Bacteria	Firmicutes	Clostridia	Clostridiales	Ruminococcaceae
1606	0.98	Bacteria	NA	NA	NA	NA
1607	0.87	Bacteria	Firmicutes	Clostridia	Clostridiales	Lachnospiraceae
1600	0.92	Bacteria	Firmicutes	Clostridia	Clostridiales	Ruminococcaceae
1601	0.99	Bacteria	NA	NA	NA	NA
1602	1	Bacteria	Firmicutes	Clostridia	Clostridiales	Ruminococcaceae
1603	0.79	Bacteria	Firmicutes	Clostridia	Clostridiales	Lachnospiraceae
1608	1	Bacteria	Firmicutes	Clostridia	Clostridiales	Lachnospiraceae
1609	0.76	Bacteria	Firmicutes	Clostridia	Clostridiales	Ruminococcaceae
6426	0.97	Bacteria	Firmicutes	Clostridia	Clostridiales	Lachnospiraceae
6421	0.9	Bacteria	Firmicutes	Clostridia	Clostridiales	Lachnospiraceae
6420	0.93	Bacteria	Firmicutes	Clostridia	Clostridiales	Ruminococcaceae
6423	0.53	Bacteria	Bacteroidetes	Bacteroidia	Bacteroidales	NA
6422	0.91	Bacteria	Firmicutes	Clostridia	Clostridiales	Ruminococcaceae
6429	0.94	Bacteria	Firmicutes	Clostridia	Clostridiales	Ruminococcaceae
7743	0.56	Bacteria	Firmicutes	Clostridia	Clostridiales	Lachnospiraceae
6428	0.6	Bacteria	Firmicutes	Clostridia	NA	NA
7742	0.99	Bacteria	Firmicutes	Clostridia	Clostridiales	Lachnospiraceae
1275	0.96	Bacteria	Firmicutes	Clostridia	Clostridiales	Ruminococcaceae
1274	0.98	Bacteria	NA	NA	NA	NA
1277	0.92	Bacteria	Tenericutes	Mollicutes	RF39	NA
1276	0.98	Bacteria	Firmicutes	Clostridia	Clostridiales	Ruminococcaceae
1271	0.72	Bacteria	Firmicutes	Clostridia	Clostridiales	Ruminococcaceae
1270	1	Bacteria	Bacteroidetes	Bacteroidia	Bacteroidales	NA
1273	1	Bacteria	Firmicutes	Clostridia	Clostridiales	Lachnospiraceae
1272	1	Bacteria	Bacteroidetes	Bacteroidia	Bacteroidales	NA
1279	1	Bacteria	Bacteroidetes	Bacteroidia	Bacteroidales	NA
1278	1	Bacteria	Bacteroidetes	Bacteroidia	Bacteroidales	NA
7741	1	Bacteria	Firmicutes	Clostridia	Clostridiales	Lachnospiraceae
3551	0.72	Bacteria	Firmicutes	Clostridia	Clostridiales	Lachnospiraceae
7740	0.88	Bacteria	Firmicutes	Clostridia	Clostridiales	Lachnospiraceae
7747	0.5	Bacteria	Firmicutes	Clostridia	Clostridiales	NA
5600	0.96	Bacteria	Firmicutes	Clostridia	Clostridiales	Lachnospiraceae
5601	0.56	Bacteria	Bacteroidetes	Bacteroidia	Bacteroidales	Porphyromonadaceae
5602	0.96	Bacteria	NA	NA	NA	NA
5603	0.97	Bacteria	Verrucomicrobia	Verrucomicrobiae	Verrucomicrobiales	Verrucomicrobiaceae
5604	0.59	Bacteria	Bacteroidetes	Bacteroidia	Bacteroidales	Porphyromonadaceae
5605	0.78	Bacteria	Bacteroidetes	Bacteroidia	Bacteroidales	Porphyromonadaceae
5358	0.53	Bacteria	Firmicutes	Clostridia	Clostridiales	Ruminococcaceae
5359	0.88	Bacteria	Firmicutes	Clostridia	Clostridiales	Ruminococcaceae
5356	0.98	Bacteria	Firmicutes	Clostridia	Clostridiales	Lachnospiraceae
5357	0.78	Bacteria	Firmicutes	Bacilli	Lactobacillales	Lactobacillaceae
5354	0.84	Bacteria	Bacteroidetes	Bacteroidia	Bacteroidales	NA
5355	0.56	Bacteria	Firmicutes	Clostridia	Clostridiales	Lachnospiraceae
5352	0.91	Bacteria	Firmicutes	Bacilli	Lactobacillales	Lactobacillaceae
5353	0.74	Bacteria	Firmicutes	Clostridia	Clostridiales	Peptococcaceae
5350	0.96	Bacteria	Bacteroidetes	Bacteroidia	Bacteroidales	NA
5351	0.98	Bacteria	Firmicutes	Clostridia	Clostridiales	Lachnospiraceae
1851	0.91	Bacteria	Firmicutes	Clostridia	Clostridiales	Ruminococcaceae
1850	1	Bacteria	Bacteroidetes	Bacteroidia	Bacteroidales	NA
1853	0.74	Bacteria	Firmicutes	Clostridia	Clostridiales	Peptostreptococcaceae
1852	1	Bacteria	Bacteroidetes	Bacteroidia	Bacteroidales	NA
1855	0.97	Bacteria	Bacteroidetes	Bacteroidia	Bacteroidales	NA
1854	1	Bacteria	Bacteroidetes	Bacteroidia	Bacteroidales	NA
1857	0.92	Bacteria	Bacteroidetes	Bacteroidia	Bacteroidales	NA
1856	0.99	Bacteria	Bacteroidetes	Bacteroidia	Bacteroidales	NA
1859	1	Bacteria	Bacteroidetes	Bacteroidia	Bacteroidales	NA
1858	0.95	Bacteria	Bacteroidetes	Bacteroidia	Bacteroidales	NA
6809	1	Bacteria	Firmicutes	Clostridia	Clostridiales	Lachnospiraceae
6808	0.69	Bacteria	Firmicutes	Clostridia	Clostridiales	Ruminococcaceae
7564	0.96	Bacteria	Firmicutes	Clostridia	Clostridiales	Ruminococcaceae
7574	0.54	Bacteria	Firmicutes	Clostridia	Clostridiales	Peptococcaceae
7606	1	Bacteria	Firmicutes	Clostridia	Clostridiales	Lachnospiraceae
7607	0.94	Bacteria	Firmicutes	Clostridia	Clostridiales	Lachnospiraceae
7604	0.97	Bacteria	Firmicutes	Clostridia	Clostridiales	Lachnospiraceae
7605	0.73	Bacteria	Firmicutes	Clostridia	Clostridiales	Ruminococcaceae
7602	0.84	Bacteria	NA	NA	NA	NA
7603	1	Bacteria	Firmicutes	Clostridia	Clostridiales	Ruminococcaceae
7600	0.5	Bacteria	Firmicutes	Clostridia	Clostridiales	Ruminococcaceae
7601	0.93	Bacteria	Firmicutes	Clostridia	Clostridiales	Lachnospiraceae
7608	0.89	Bacteria	Firmicutes	Clostridia	Clostridiales	Ruminococcaceae
7609	0.65	Bacteria	Firmicutes	Clostridia	Clostridiales	Lachnospiraceae
7744	0.84	Bacteria	Firmicutes	Clostridia	Clostridiales	Lachnospiraceae
3729	0.88	Bacteria	Firmicutes	Clostridia	Clostridiales	Ruminococcaceae
3728	0.98	Bacteria	Bacteroidetes	Bacteroidia	Bacteroidales	NA
7620	0.81	Bacteria	Firmicutes	Clostridia	Clostridiales	Lachnospiraceae
3721	0.98	Bacteria	Bacteroidetes	Bacteroidia	Bacteroidales	NA
3720	0.89	Bacteria	Bacteroidetes	Bacteroidia	Bacteroidales	NA
3723	0.71	Bacteria	Tenericutes	Erysipelotrichi	Erysipelotrichales	Erysipelotrichaceae
3722	0.71	Bacteria	Firmicutes	Clostridia	Clostridiales	Peptostreptococcaceae
3725	1	Bacteria	Bacteroidetes	Bacteroidia	Bacteroidales	NA
3724	0.97	Bacteria	NA	NA	NA	NA
3727	1	Bacteria	Bacteroidetes	Bacteroidia	Bacteroidales	NA
3726	0.96	Bacteria	NA	NA	NA	NA
7868	1	Bacteria	Firmicutes	Clostridia	Clostridiales	Ruminococcaceae
7621	0.89	Bacteria	Firmicutes	Clostridia	Clostridiales	Lachnospiraceae
1479	1	Bacteria	Firmicutes	Bacilli	Lactobacillales	Lactobacillaceae
1478	0.59	Bacteria	Firmicutes	Clostridia	Clostridiales	Lachnospiraceae
1477	1	Bacteria	Firmicutes	Clostridia	Clostridiales	Lachnospiraceae
1476	1	Bacteria	Firmicutes	Clostridia	Clostridiales	Lachnospiraceae
1475	1	Bacteria	Firmicutes	Clostridia	Clostridiales	Lachnospiraceae
1474	1	Bacteria	Firmicutes	Clostridia	Clostridiales	Ruminococcaceae
1473	1	Bacteria	Firmicutes	Clostridia	Clostridiales	Lachnospiraceae
1472	0.96	Bacteria	Firmicutes	Clostridia	Clostridiales	Lachnospiraceae
1471	0.96	Bacteria	Firmicutes	Clostridia	Clostridiales	Ruminococcaceae
1470	1	Bacteria	Firmicutes	Clostridia	Clostridiales	Lachnospiraceae
592	1	Bacteria	Firmicutes	Clostridia	Clostridiales	Lachnospiraceae
593	1	Bacteria	Firmicutes	Clostridia	Clostridiales	Ruminococcaceae
590	1	Bacteria	Firmicutes	Clostridia	Clostridiales	Lachnospiraceae
591	1	Bacteria	Firmicutes	Clostridia	Clostridiales	Lachnospiraceae
596	0.99	Bacteria	Firmicutes	Clostridia	Clostridiales	Ruminococcaceae
597	1	Bacteria	Firmicutes	Bacilli	Lactobacillales	Lactobacillaceae
594	0.61	Bacteria	Firmicutes	Clostridia	Clostridiales	Ruminococcaceae
595	1	Bacteria	Firmicutes	Clostridia	Clostridiales	Lachnospiraceae
598	0.99	Bacteria	Firmicutes	Clostridia	Clostridiales	Lachnospiraceae
599	1	Bacteria	Firmicutes	Clostridia	Clostridiales	Ruminococcaceae
7622	0.7	Bacteria	Firmicutes	Clostridia	Clostridiales	Lachnospiraceae
7623	0.96	Bacteria	NA	NA	NA	NA
378	0.77	Bacteria	Firmicutes	Clostridia	Clostridiales	Lachnospiraceae
379	1	Bacteria	Firmicutes	Clostridia	Clostridiales	Lachnospiraceae
376	0.89	Bacteria	Firmicutes	Clostridia	Clostridiales	NA
377	1	Bacteria	Firmicutes	Clostridia	Clostridiales	Lachnospiraceae
374	0.99	Bacteria	Firmicutes	Clostridia	Clostridiales	Lachnospiraceae
375	1	Bacteria	Firmicutes	Clostridia	Clostridiales	Lachnospiraceae
372	1	Bacteria	Firmicutes	Clostridia	Clostridiales	Lachnospiraceae
373	0.57	Bacteria	Firmicutes	Clostridia	Clostridiales	Lachnospiraceae
370	1	Bacteria	Firmicutes	Clostridia	Clostridiales	Lachnospiraceae
371	1	Bacteria	Firmicutes	Clostridia	Clostridiales	Lachnospiraceae
4988	0.68	Bacteria	Firmicutes	Clostridia	Clostridiales	Lachnospiraceae
4989	0.77	Bacteria	Bacteroidetes	Bacteroidia	Bacteroidales	Porphyromonadaceae
4980	0.91	Bacteria	NA	NA	NA	NA
4981	0.77	Bacteria	Bacteroidetes	Bacteroidia	Bacteroidales	Porphyromonadaceae
4982	0.87	Bacteria	Proteobacteria	Gammaproteobacteria	Enterobacteriales	Enterobacteriaceae
4983	0.84	Bacteria	Firmicutes	Clostridia	Clostridiales	Lachnospiraceae
4984	0.98	Bacteria	Firmicutes	Clostridia	Clostridiales	Ruminococcaceae
4985	0.99	Bacteria	Bacteroidetes	Bacteroidia	Bacteroidales	NA
4986	0.95	Bacteria	Firmicutes	Clostridia	Clostridiales	Ruminococcaceae
4987	0.57	Bacteria	Firmicutes	Clostridia	Clostridiales	NA
2920	0.68	Bacteria	Firmicutes	Clostridia	Clostridiales	Peptostreptococcaceae
2921	0.98	Bacteria	Bacteroidetes	Bacteroidia	Bacteroidales	NA
2922	0.97	Bacteria	Bacteroidetes	Bacteroidia	Bacteroidales	NA
2923	1	Bacteria	NA	NA	NA	NA
2924	1	Bacteria	Bacteroidetes	Bacteroidia	Bacteroidales	NA
2925	0.75	Bacteria	Firmicutes	Clostridia	Clostridiales	Ruminococcaceae
2926	0.64	Bacteria	Firmicutes	Clostridia	Clostridiales	Ruminococcaceae
2927	0.79	Bacteria	Firmicutes	Clostridia	Clostridiales	Ruminococcaceae
2928	0.78	Bacteria	Firmicutes	Clostridia	Clostridiales	Ruminococcaceae
2929	0.78	Bacteria	NA	NA	NA	NA
4180	0.96	Bacteria	Firmicutes	Clostridia	Clostridiales	Lachnospiraceae
4181	0.94	Bacteria	Verrucomicrobia	Verrucomicrobiae	Verrucomicrobiales	Verrucomicrobiaceae
4182	0.62	Bacteria	Firmicutes	Clostridia	Clostridiales	Lachnospiraceae
4183	1	Bacteria	Firmicutes	Clostridia	Clostridiales	Ruminococcaceae
4184	0.62	Bacteria	Firmicutes	Clostridia	NA	NA
4185	0.55	Bacteria	Firmicutes	Clostridia	Clostridiales	Lachnospiraceae
4186	0.98	Bacteria	Firmicutes	Clostridia	Clostridiales	Lachnospiraceae
4187	0.93	Bacteria	Firmicutes	Bacilli	Turicibacterales	Turicibacteraceae
4188	0.94	Bacteria	Firmicutes	Clostridia	Clostridiales	Lachnospiraceae
4189	0.84	Bacteria	Firmicutes	Clostridia	Clostridiales	Lachnospiraceae
5736	0.98	Bacteria	Firmicutes	Clostridia	Clostridiales	Lachnospiraceae
5737	0.7	Bacteria	Firmicutes	Clostridia	Clostridiales	Ruminococcaceae
5169	0.79	Bacteria	Firmicutes	Clostridia	Clostridiales	Ruminococcaceae
5168	0.64	Bacteria	Firmicutes	Clostridia	Clostridiales	Ruminococcaceae
5739	0.71	Bacteria	Firmicutes	Clostridia	Clostridiales	Dehalobacteriaceae
5161	0.98	Bacteria	Firmicutes	Clostridia	Clostridiales	Lachnospiraceae
5160	0.66	Bacteria	Bacteroidetes	Bacteroidia	Bacteroidales	Porphyromonadaceae
5163	0.76	Bacteria	Firmicutes	Clostridia	Clostridiales	Lachnospiraceae
5162	0.9	Bacteria	Firmicutes	Clostridia	Clostridiales	Lachnospiraceae
5165	0.86	Bacteria	Bacteroidetes	Bacteroidia	Bacteroidales	Porphyromonadaceae
5164	0.77	Bacteria	Firmicutes	Clostridia	Clostridiales	Lachnospiraceae
5167	0.63	Bacteria	Verrucomicrobia	Verrucomicrobiae	Verrucomicrobiales	Verrucomicrobiaceae
5166	0.88	Bacteria	Bacteroidetes	Bacteroidia	Bacteroidales	Porphyromonadaceae
5299	1	Bacteria	Firmicutes	Bacilli	Lactobacillales	Lactobacillaceae
5298	0.65	Bacteria	Firmicutes	Clostridia	Clostridiales	Lachnospiraceae
5297	0.68	Bacteria	Firmicutes	Clostridia	Clostridiales	Lachnospiraceae
5296	0.96	Bacteria	Firmicutes	Bacilli	Lactobacillales	Lactobacillaceae
5295	0.97	Bacteria	Firmicutes	Bacilli	Lactobacillales	Lactobacillaceae
5294	0.98	Bacteria	Firmicutes	Bacilli	Lactobacillales	Lactobacillaceae
5293	0.78	Bacteria	Firmicutes	Clostridia	Clostridiales	Ruminococcaceae
5292	0.98	Bacteria	Firmicutes	Clostridia	Clostridiales	Ruminococcaceae
5291	1	Bacteria	Firmicutes	Clostridia	Clostridiales	Ruminococcaceae
5290	0.9	Bacteria	Firmicutes	Clostridia	Clostridiales	Lachnospiraceae
4823	0.54	Bacteria	Firmicutes	Clostridia	Clostridiales	Peptostreptococcaceae
4822	0.9	Bacteria	Firmicutes	Clostridia	Clostridiales	Lachnospiraceae
4537	1	Bacteria	Firmicutes	Clostridia	Clostridiales	Lachnospiraceae
4536	0.84	Bacteria	Firmicutes	Clostridia	Clostridiales	Lachnospiraceae
4827	0.86	Bacteria	Firmicutes	Clostridia	Clostridiales	Lachnospiraceae
4826	0.94	Bacteria	Firmicutes	Bacilli	Lactobacillales	Lactobacillaceae
6128	0.69	Bacteria	Firmicutes	Clostridia	Clostridiales	Lachnospiraceae
4825	0.5	Bacteria	Firmicutes	Clostridia	Clostridiales	NA
6124	0.98	Bacteria	Firmicutes	Bacilli	Lactobacillales	Lactobacillaceae
6125	0.77	Bacteria	Firmicutes	Bacilli	Lactobacillales	Lactobacillaceae
6126	0.54	Bacteria	Firmicutes	Clostridia	Clostridiales	Lachnospiraceae
4532	0.8	Bacteria	NA	NA	NA	NA
6120	0.8	Bacteria	Firmicutes	Clostridia	Clostridiales	Ruminococcaceae
6121	0.63	Bacteria	Firmicutes	Clostridia	Clostridiales	Peptococcaceae
6122	0.99	Bacteria	Firmicutes	Clostridia	Clostridiales	Lachnospiraceae
6123	0.77	Bacteria	Firmicutes	Clostridia	Clostridiales	Lachnospiraceae
5839	0.6	Bacteria	Bacteroidetes	Bacteroidia	Bacteroidales	Porphyromonadaceae
5838	0.81	Bacteria	Firmicutes	Bacilli	Turicibacterales	Turicibacteraceae
5833	0.58	Bacteria	Actinobacteria	Actinobacteria	Bifidobacteriales	NA
5832	0.95	Bacteria	Firmicutes	Clostridia	Clostridiales	NA
5831	0.52	Bacteria	Bacteroidetes	Bacteroidia	Bacteroidales	Porphyromonadaceae
5830	0.73	Bacteria	Bacteroidetes	Bacteroidia	Bacteroidales	Porphyromonadaceae
5837	0.95	Bacteria	NA	NA	NA	NA
5836	0.56	Bacteria	Bacteroidetes	Bacteroidia	Bacteroidales	Porphyromonadaceae
5835	0.9	Bacteria	Firmicutes	Clostridia	Clostridiales	Lachnospiraceae
5834	0.97	Bacteria	Firmicutes	Bacilli	Lactobacillales	Lactobacillaceae
58	0.98	Bacteria	Firmicutes	Clostridia	Clostridiales	Ruminococcaceae
2792	1	Bacteria	Bacteroidetes	Bacteroidia	Bacteroidales	NA
7323	1	Bacteria	Bacteroidetes	Bacteroidia	Bacteroidales	NA
7322	1	Bacteria	Bacteroidetes	Bacteroidia	Bacteroidales	NA
7325	0.67	Bacteria	Firmicutes	Clostridia	Clostridiales	Ruminococcaceae
7324	0.92	Bacteria	Bacteroidetes	Bacteroidia	Bacteroidales	NA
7327	1	Bacteria	Bacteroidetes	Bacteroidia	Bacteroidales	NA
7326	0.98	Bacteria	Bacteroidetes	Bacteroidia	Bacteroidales	NA
7329	0.98	Bacteria	Bacteroidetes	Bacteroidia	Bacteroidales	NA
7775	0.67	Bacteria	Firmicutes	Clostridia	Clostridiales	Lachnospiraceae
7328	0.98	Bacteria	Bacteroidetes	Bacteroidia	Bacteroidales	NA
2799	0.84	Bacteria	Tenericutes	Mollicutes	RF39	NA
7773	0.97	Bacteria	Firmicutes	Clostridia	Clostridiales	Ruminococcaceae
2798	0.94	Bacteria	Firmicutes	Clostridia	Clostridiales	Ruminococcaceae
6605	0.97	Bacteria	Bacteroidetes	Bacteroidia	Bacteroidales	NA
7299	0.98	Bacteria	Bacteroidetes	Bacteroidia	Bacteroidales	NA
7298	0.99	Bacteria	Firmicutes	Bacilli	Lactobacillales	Streptococcaceae
6604	0.99	Bacteria	Bacteroidetes	Bacteroidia	Bacteroidales	NA
7295	0.92	Bacteria	Tenericutes	Erysipelotrichi	Erysipelotrichales	Erysipelotrichaceae
7294	0.99	Bacteria	Bacteroidetes	Bacteroidia	Bacteroidales	NA
7297	1	Bacteria	Bacteroidetes	Bacteroidia	Bacteroidales	NA
7296	0.56	Bacteria	Firmicutes	Clostridia	Clostridiales	Peptostreptococcaceae
7291	0.84	Bacteria	Bacteroidetes	Bacteroidia	Bacteroidales	NA
6607	0.53	Bacteria	Firmicutes	Clostridia	Clostridiales	Peptostreptococcaceae
7293	0.82	Bacteria	Firmicutes	Clostridia	Clostridiales	Peptostreptococcaceae
7292	0.98	Bacteria	Bacteroidetes	Bacteroidia	Bacteroidales	NA
8070	0.81	Bacteria	Firmicutes	Clostridia	Clostridiales	Lachnospiraceae
8071	0.68	Bacteria	Firmicutes	Clostridia	Clostridiales	Lachnospiraceae
8072	0.94	Bacteria	Firmicutes	Bacilli	Lactobacillales	Lactobacillaceae
6606	1	Bacteria	Bacteroidetes	Bacteroidia	Bacteroidales	NA
8074	0.96	Bacteria	Firmicutes	Bacilli	Lactobacillales	Lactobacillaceae
8075	0.61	Bacteria	Firmicutes	Clostridia	Clostridiales	Ruminococcaceae
8076	0.63	Bacteria	Firmicutes	Clostridia	Clostridiales	NA
8077	0.96	Bacteria	Firmicutes	Clostridia	Clostridiales	Ruminococcaceae
8078	0.98	Bacteria	Firmicutes	Bacilli	Lactobacillales	Lactobacillaceae
6601	1	Bacteria	Bacteroidetes	Bacteroidia	Bacteroidales	NA
7505	0.98	Bacteria	Firmicutes	Clostridia	Clostridiales	Lachnospiraceae
6600	0.98	Bacteria	Bacteroidetes	Bacteroidia	Bacteroidales	NA
6603	0.98	Bacteria	Bacteroidetes	Bacteroidia	Bacteroidales	NA
6602	0.69	Bacteria	Firmicutes	Clostridia	Clostridiales	Ruminococcaceae
4405	0.78	Bacteria	Firmicutes	Bacilli	Lactobacillales	Lactobacillaceae
4404	0.92	Bacteria	Firmicutes	Clostridia	Clostridiales	Lachnospiraceae
4407	0.99	Bacteria	Firmicutes	Clostridia	Clostridiales	Lachnospiraceae
4406	0.96	Bacteria	Firmicutes	Clostridia	Clostridiales	Ruminococcaceae
4401	0.98	Bacteria	NA	NA	NA	NA
4400	0.56	Bacteria	Firmicutes	NA	NA	NA
4403	0.93	Bacteria	NA	NA	NA	NA
4402	0.91	Bacteria	Firmicutes	Clostridia	Clostridiales	Lachnospiraceae
7504	0.58	Bacteria	Firmicutes	Clostridia	Clostridiales	Lachnospiraceae
4409	1	Bacteria	Firmicutes	Clostridia	Clostridiales	Lachnospiraceae
4408	0.89	Bacteria	Firmicutes	Clostridia	Clostridiales	Lachnospiraceae
2111	0.98	Bacteria	Bacteroidetes	Bacteroidia	Bacteroidales	NA
2110	0.98	Bacteria	Bacteroidetes	Bacteroidia	Bacteroidales	NA
2113	1	Bacteria	Bacteroidetes	Bacteroidia	Bacteroidales	NA
2112	1	Bacteria	Bacteroidetes	Bacteroidia	Bacteroidales	NA
2115	1	Bacteria	Bacteroidetes	Bacteroidia	Bacteroidales	NA
2114	0.95	Bacteria	Bacteroidetes	Bacteroidia	Bacteroidales	NA
2117	0.99	Bacteria	Bacteroidetes	Bacteroidia	Bacteroidales	NA
2116	0.98	Bacteria	Bacteroidetes	Bacteroidia	Bacteroidales	NA
2119	0.99	Bacteria	Bacteroidetes	Bacteroidia	Bacteroidales	NA
2118	0.99	Bacteria	Bacteroidetes	Bacteroidia	Bacteroidales	NA
5883	0.95	Bacteria	Firmicutes	Bacilli	Turicibacterales	Turicibacteraceae
3574	0.83	Bacteria	Firmicutes	Clostridia	Clostridiales	Lachnospiraceae
3575	0.89	Bacteria	NA	NA	NA	NA
3576	0.96	Bacteria	Firmicutes	Clostridia	Clostridiales	Ruminococcaceae
3577	0.97	Bacteria	Firmicutes	Clostridia	Clostridiales	Ruminococcaceae
3570	1	Bacteria	Firmicutes	Clostridia	Clostridiales	Lachnospiraceae
3571	0.98	Bacteria	Firmicutes	Bacilli	Lactobacillales	Lactobacillaceae
3572	0.84	Bacteria	Firmicutes	Clostridia	Clostridiales	Lachnospiraceae
3573	0.91	Bacteria	Firmicutes	Clostridia	Clostridiales	Lachnospiraceae
7507	0.94	Bacteria	Firmicutes	Clostridia	Clostridiales	Ruminococcaceae
5881	0.98	Bacteria	Firmicutes	Clostridia	Clostridiales	Clostridiaceae
3578	0.9	Bacteria	Firmicutes	Bacilli	Lactobacillales	Lactobacillaceae
3579	1	Bacteria	Firmicutes	Clostridia	Clostridiales	NA
7506	0.89	Bacteria	Firmicutes	Clostridia	Clostridiales	Ruminococcaceae
163	0.86	Bacteria	Firmicutes	Clostridia	Clostridiales	Peptostreptococcaceae
162	1	Bacteria	Firmicutes	Bacilli	Lactobacillales	Streptococcaceae
161	1	Bacteria	Bacteroidetes	Bacteroidia	Bacteroidales	NA
160	0.68	Bacteria	Bacteroidetes	Bacteroidia	Bacteroidales	NA
167	1	Bacteria	Bacteroidetes	Bacteroidia	Bacteroidales	NA
166	0.92	Bacteria	Tenericutes	Mollicutes	RF39	NA
165	1	Bacteria	Firmicutes	Clostridia	Clostridiales	Lachnospiraceae
164	0.78	Bacteria	Firmicutes	Clostridia	Clostridiales	Peptostreptococcaceae
169	1	Bacteria	Firmicutes	Clostridia	Clostridiales	Lachnospiraceae
168	0.76	Bacteria	Firmicutes	Clostridia	Clostridiales	Ruminococcaceae
187	0.94	Bacteria	Bacteroidetes	Bacteroidia	Bacteroidales	NA
186	0.79	Bacteria	Firmicutes	Clostridia	Clostridiales	Ruminococcaceae
189	1	Bacteria	Proteobacteria	Betaproteobacteria	Burkholderiales	Comamonadaceae
188	0.72	Bacteria	Firmicutes	Clostridia	Clostridiales	Lachnospiraceae
1594	0.96	Bacteria	Firmicutes	Clostridia	Clostridiales	Ruminococcaceae
1595	0.99	Bacteria	Firmicutes	Bacilli	Lactobacillales	Lactobacillaceae
1596	0.97	Bacteria	Firmicutes	Clostridia	Clostridiales	Lachnospiraceae
1597	1	Bacteria	Firmicutes	Clostridia	Clostridiales	Lachnospiraceae
1590	1	Bacteria	Firmicutes	Clostridia	Clostridiales	NA
1591	0.96	Bacteria	NA	NA	NA	NA
1592	1	Bacteria	Firmicutes	Clostridia	Clostridiales	Lachnospiraceae
1593	0.81	Bacteria	Firmicutes	Clostridia	Clostridiales	Lachnospiraceae
1598	1	Bacteria	Proteobacteria	Alphaproteobacteria	Rhizobiales	Brucellaceae
1599	0.83	Bacteria	Firmicutes	Clostridia	Clostridiales	Lachnospiraceae
7503	0.74	Bacteria	Firmicutes	Clostridia	Clostridiales	Lachnospiraceae
1628	0.99	Bacteria	Firmicutes	Clostridia	Clostridiales	NA
1629	0.94	Bacteria	Firmicutes	Clostridia	Clostridiales	Lachnospiraceae
1622	0.98	Bacteria	Firmicutes	Clostridia	Clostridiales	Lachnospiraceae
1623	0.91	Bacteria	Firmicutes	Clostridia	Clostridiales	Lachnospiraceae
1620	0.85	Bacteria	Firmicutes	Clostridia	Clostridiales	Lachnospiraceae
1621	0.88	Bacteria	Firmicutes	Clostridia	Clostridiales	Lachnospiraceae
1626	0.58	Bacteria	Firmicutes	Clostridia	Clostridiales	Ruminococcaceae
1627	0.77	Bacteria	Firmicutes	Clostridia	Clostridiales	Lachnospiraceae
1624	1	Bacteria	Firmicutes	Clostridia	Clostridiales	Lachnospiraceae
1625	0.99	Bacteria	Firmicutes	Clostridia	Clostridiales	Lachnospiraceae
787	0.62	Bacteria	Firmicutes	Clostridia	Clostridiales	Peptostreptococcaceae
786	1	Bacteria	Bacteroidetes	Bacteroidia	Bacteroidales	Rikenellaceae
785	0.98	Bacteria	Firmicutes	Clostridia	Clostridiales	Ruminococcaceae
784	1	Bacteria	Firmicutes	Clostridia	Clostridiales	Ruminococcaceae
783	0.97	Bacteria	Bacteroidetes	Bacteroidia	Bacteroidales	NA
782	1	Bacteria	Bacteroidetes	Bacteroidia	Bacteroidales	Porphyromonadaceae
781	0.98	Bacteria	Firmicutes	Clostridia	Clostridiales	Catabacteriaceae
780	0.92	Bacteria	Bacteroidetes	Bacteroidia	Bacteroidales	NA
789	0.99	Bacteria	Tenericutes	Mollicutes	RF39	NA
788	0.83	Bacteria	Firmicutes	Clostridia	Clostridiales	Lachnospiraceae
3992	0.86	Bacteria	Firmicutes	Clostridia	Clostridiales	Ruminococcaceae
3993	0.83	Bacteria	Firmicutes	Clostridia	Clostridiales	Ruminococcaceae
3990	0.92	Bacteria	Firmicutes	Clostridia	Clostridiales	Lachnospiraceae
3991	0.96	Bacteria	Firmicutes	Clostridia	Clostridiales	Lachnospiraceae
3996	0.95	Bacteria	Firmicutes	Clostridia	Clostridiales	Lachnospiraceae
3997	0.97	Bacteria	Firmicutes	Clostridia	Clostridiales	Lachnospiraceae
3994	0.78	Bacteria	Firmicutes	Clostridia	Clostridiales	Lachnospiraceae
3995	0.99	Bacteria	Firmicutes	Bacilli	Lactobacillales	Lactobacillaceae
3998	0.89	Bacteria	Firmicutes	Bacilli	Lactobacillales	Lactobacillaceae
3999	0.93	Bacteria	Firmicutes	Clostridia	Clostridiales	Lachnospiraceae
7422	0.86	Bacteria	Firmicutes	Clostridia	Clostridiales	Lachnospiraceae
7423	0.98	Bacteria	NA	NA	NA	NA
7456	0.82	Bacteria	Firmicutes	Bacilli	Lactobacillales	Lactobacillaceae
7450	0.85	Bacteria	Firmicutes	Clostridia	Clostridiales	Lachnospiraceae
7421	0.88	Bacteria	Firmicutes	Clostridia	Clostridiales	Lachnospiraceae
5334	0.89	Bacteria	Firmicutes	Bacilli	Lactobacillales	Lactobacillaceae
5335	0.97	Bacteria	Firmicutes	Clostridia	Clostridiales	Lachnospiraceae
5336	0.92	Bacteria	Firmicutes	Clostridia	Clostridiales	Lachnospiraceae
5337	0.98	Bacteria	Firmicutes	Bacilli	Turicibacterales	Turicibacteraceae
5330	0.56	Bacteria	Bacteroidetes	Bacteroidia	Bacteroidales	Porphyromonadaceae
5331	0.99	Bacteria	Firmicutes	Clostridia	Clostridiales	Ruminococcaceae
5332	1	Bacteria	Firmicutes	Clostridia	Clostridiales	Lachnospiraceae
5333	0.96	Bacteria	Bacteroidetes	Bacteroidia	Bacteroidales	NA
5338	1	Bacteria	Firmicutes	Clostridia	Clostridiales	Ruminococcaceae
5339	0.98	Bacteria	Firmicutes	Clostridia	Clostridiales	Lachnospiraceae
5628	0.79	Bacteria	Firmicutes	Clostridia	Clostridiales	Lachnospiraceae
5629	0.67	Bacteria	Firmicutes	Clostridia	Clostridiales	Lachnospiraceae
1837	0.99	Bacteria	Bacteroidetes	Bacteroidia	Bacteroidales	NA
1836	0.97	Bacteria	Bacteroidetes	Bacteroidia	Bacteroidales	NA
1835	0.99	Bacteria	Bacteroidetes	Bacteroidia	Bacteroidales	NA
1834	0.96	Bacteria	Bacteroidetes	Bacteroidia	Bacteroidales	NA
1833	0.96	Bacteria	Firmicutes	Bacilli	Turicibacterales	Turicibacteraceae
1832	0.95	Bacteria	Bacteroidetes	Bacteroidia	Bacteroidales	NA
1831	1	Bacteria	Bacteroidetes	Bacteroidia	Bacteroidales	NA
1830	1	Bacteria	Bacteroidetes	Bacteroidia	Bacteroidales	NA
1839	0.97	Bacteria	Bacteroidetes	Bacteroidia	Bacteroidales	NA
1838	1	Bacteria	Bacteroidetes	Bacteroidia	Bacteroidales	NA
7668	0.8	Bacteria	Firmicutes	Clostridia	Clostridiales	Lachnospiraceae
7669	0.58	Bacteria	Firmicutes	Clostridia	Clostridiales	NA
7664	0.86	Bacteria	Firmicutes	Clostridia	Clostridiales	Lachnospiraceae
7665	0.97	Bacteria	NA	NA	NA	NA
7666	0.82	Bacteria	Firmicutes	Clostridia	Clostridiales	Lachnospiraceae
7667	0.9	Bacteria	Firmicutes	Clostridia	Clostridiales	Lachnospiraceae
7660	0.94	Bacteria	Firmicutes	Clostridia	Clostridiales	Lachnospiraceae
7661	0.98	Bacteria	Firmicutes	Clostridia	Clostridiales	Lachnospiraceae
7662	0.79	Bacteria	Firmicutes	Clostridia	Clostridiales	Lachnospiraceae
7663	0.61	Bacteria	Firmicutes	Clostridia	Clostridiales	Lachnospiraceae
981	0.56	Bacteria	Bacteroidetes	Bacteroidia	Bacteroidales	Porphyromonadaceae
980	0.9	Bacteria	Firmicutes	Clostridia	Clostridiales	Lachnospiraceae
451	0.9	Bacteria	Firmicutes	Clostridia	Clostridiales	Dehalobacteriaceae
450	0.99	Bacteria	Firmicutes	Clostridia	Clostridiales	Lachnospiraceae
457	1	Bacteria	Firmicutes	Clostridia	Clostridiales	NA
984	0.81	Bacteria	Firmicutes	Clostridia	Clostridiales	Lachnospiraceae
6829	0.5	Bacteria	Firmicutes	NA	NA	NA
6828	0.96	Bacteria	Firmicutes	Clostridia	Clostridiales	Ruminococcaceae
987	0.89	Bacteria	Firmicutes	Clostridia	Clostridiales	Ruminococcaceae
6821	0.84	Bacteria	Firmicutes	Clostridia	Clostridiales	Ruminococcaceae
6820	0.83	Bacteria	Firmicutes	Clostridia	Clostridiales	Ruminococcaceae
6823	0.54	Bacteria	Firmicutes	Clostridia	Clostridiales	Lachnospiraceae
986	0.99	Bacteria	Firmicutes	Clostridia	Clostridiales	Ruminococcaceae
6825	0.97	Bacteria	Firmicutes	Clostridia	Clostridiales	Ruminococcaceae
6824	0.76	Bacteria	Firmicutes	Clostridia	Clostridiales	Lachnospiraceae
6827	0.52	Bacteria	Actinobacteria	Actinobacteria	Bifidobacteriales	NA
6826	0.58	Bacteria	Firmicutes	Clostridia	Clostridiales	Lachnospiraceae
2568	0.98	Bacteria	Bacteroidetes	Bacteroidia	Bacteroidales	NA
2569	1	Bacteria	Bacteroidetes	Bacteroidia	Bacteroidales	NA
2560	0.99	Bacteria	Bacteroidetes	Bacteroidia	Bacteroidales	NA
2561	0.98	Bacteria	Bacteroidetes	Bacteroidia	Bacteroidales	NA
2562	0.98	Bacteria	Bacteroidetes	Bacteroidia	Bacteroidales	NA
2563	0.86	Bacteria	Bacteroidetes	Bacteroidia	Bacteroidales	NA
2564	0.96	Bacteria	Bacteroidetes	Bacteroidia	Bacteroidales	NA
2565	1	Bacteria	Bacteroidetes	Bacteroidia	Bacteroidales	NA
2566	0.99	Bacteria	Bacteroidetes	Bacteroidia	Bacteroidales	NA
2567	1	Bacteria	Bacteroidetes	Bacteroidia	Bacteroidales	NA
7229	0.89	Bacteria	NA	NA	NA	NA
3749	0.62	Bacteria	Firmicutes	Clostridia	Clostridiales	Ruminococcaceae
3748	0.87	Bacteria	Firmicutes	Clostridia	Clostridiales	Ruminococcaceae
3747	0.89	Bacteria	Firmicutes	Clostridia	Clostridiales	Ruminococcaceae
3746	1	Bacteria	Firmicutes	Clostridia	Clostridiales	Lachnospiraceae
3745	0.68	Bacteria	Firmicutes	Clostridia	Clostridiales	Lachnospiraceae
3744	0.9	Bacteria	Firmicutes	Bacilli	Lactobacillales	Lactobacillaceae
3743	0.99	Bacteria	Firmicutes	Bacilli	Lactobacillales	Lactobacillaceae
3742	0.96	Bacteria	Firmicutes	Clostridia	Clostridiales	Lachnospiraceae
3741	1	Bacteria	Bacteroidetes	Bacteroidia	Bacteroidales	NA
3740	0.99	Bacteria	Bacteroidetes	Bacteroidia	Bacteroidales	NA
1455	0.72	Bacteria	Firmicutes	Clostridia	Clostridiales	Lachnospiraceae
1454	0.95	Bacteria	Firmicutes	Clostridia	Clostridiales	NA
1457	0.95	Bacteria	Firmicutes	Clostridia	Clostridiales	Lachnospiraceae
1456	0.96	Bacteria	Firmicutes	Clostridia	Clostridiales	Lachnospiraceae
1451	0.99	Bacteria	Firmicutes	Clostridia	Clostridiales	Ruminococcaceae
1450	0.99	Bacteria	Firmicutes	Clostridia	Clostridiales	NA
1453	0.97	Bacteria	Firmicutes	Clostridia	Clostridiales	Lachnospiraceae
1452	1	Bacteria	Firmicutes	Clostridia	Clostridiales	Lachnospiraceae
7888	0.74	Bacteria	Firmicutes	Clostridia	Clostridiales	Lachnospiraceae
7889	0.76	Bacteria	Firmicutes	Clostridia	Clostridiales	Ruminococcaceae
1459	0.84	Bacteria	Firmicutes	Clostridia	Clostridiales	Lachnospiraceae
1458	0.95	Bacteria	Firmicutes	Clostridia	Clostridiales	Lachnospiraceae
578	0.88	Bacteria	Firmicutes	Clostridia	Clostridiales	Lachnospiraceae
579	1	Bacteria	Firmicutes	Clostridia	Clostridiales	Lachnospiraceae
574	1	Bacteria	Firmicutes	Clostridia	Clostridiales	Lachnospiraceae
575	0.8	Bacteria	Firmicutes	Clostridia	Clostridiales	Lachnospiraceae
576	0.93	Bacteria	Firmicutes	Clostridia	Clostridiales	Ruminococcaceae
577	0.99	Bacteria	Firmicutes	Bacilli	Lactobacillales	Lactobacillaceae
570	1	Bacteria	Firmicutes	Bacilli	Lactobacillales	Lactobacillaceae
571	1	Bacteria	Firmicutes	Clostridia	Clostridiales	NA
572	1	Bacteria	Firmicutes	Clostridia	Clostridiales	Lachnospiraceae
573	1	Bacteria	NA	NA	NA	NA
7518	0.99	Bacteria	Firmicutes	Bacilli	Turicibacterales	Turicibacteraceae
318	0.7	Bacteria	Tenericutes	Erysipelotrichi	Erysipelotrichales	Erysipelotrichaceae
4643	0.97	Bacteria	Bacteroidetes	Bacteroidia	Bacteroidales	NA
4642	0.6	Bacteria	Bacteroidetes	Bacteroidia	Bacteroidales	Porphyromonadaceae
310	0.94	Bacteria	Firmicutes	Clostridia	Clostridiales	Ruminococcaceae
311	0.97	Bacteria	Firmicutes	Clostridia	Clostridiales	Lachnospiraceae
312	0.97	Bacteria	Bacteroidetes	Bacteroidia	Bacteroidales	NA
313	0.83	Bacteria	Firmicutes	Clostridia	Clostridiales	Catabacteriaceae
314	0.92	Bacteria	Bacteroidetes	Bacteroidia	Bacteroidales	Porphyromonadaceae
4317	0.54	Bacteria	Firmicutes	Clostridia	NA	NA
316	0.74	Bacteria	Bacteroidetes	Bacteroidia	Bacteroidales	Porphyromonadaceae
317	0.94	Bacteria	Firmicutes	Clostridia	Clostridiales	Lachnospiraceae
4640	0.69	Bacteria	Bacteroidetes	Bacteroidia	Bacteroidales	Porphyromonadaceae
4647	0.94	Bacteria	Bacteroidetes	Bacteroidia	Bacteroidales	NA
4646	0.89	Bacteria	Firmicutes	Clostridia	Clostridiales	Lachnospiraceae
4210	0.57	Bacteria	Firmicutes	Clostridia	Clostridiales	NA
4211	0.56	Bacteria	Firmicutes	Clostridia	Clostridiales	NA
4212	0.54	Bacteria	Actinobacteria	Actinobacteria	Bifidobacteriales	NA
4213	0.98	Bacteria	Proteobacteria	Betaproteobacteria	Burkholderiales	NA
4214	0.92	Bacteria	Firmicutes	Bacilli	Lactobacillales	Lactobacillaceae
4645	0.89	Bacteria	Bacteroidetes	Bacteroidia	Bacteroidales	NA
4216	0.78	Bacteria	Firmicutes	Clostridia	Clostridiales	Peptococcaceae
4217	0.95	Bacteria	Firmicutes	Clostridia	Clostridiales	Ruminococcaceae
4218	0.97	Bacteria	Firmicutes	Bacilli	Lactobacillales	Lactobacillaceae
4219	0.82	Bacteria	Firmicutes	Clostridia	Clostridiales	Lachnospiraceae
4644	0.93	Bacteria	Firmicutes	Clostridia	Clostridiales	Ruminococcaceae
2906	1	Bacteria	Bacteroidetes	Bacteroidia	Bacteroidales	NA
2907	0.83	Bacteria	Firmicutes	Clostridia	Clostridiales	Ruminococcaceae
2904	1	Bacteria	Bacteroidetes	Bacteroidia	Bacteroidales	NA
2905	0.97	Bacteria	Bacteroidetes	Bacteroidia	Bacteroidales	NA
2902	1	Bacteria	Firmicutes	Bacilli	Bacillales	Paenibacillaceae
2903	0.8	Bacteria	Bacteroidetes	Bacteroidia	Bacteroidales	NA
2900	0.98	Bacteria	Bacteroidetes	Bacteroidia	Bacteroidales	NA
2901	0.99	Bacteria	Bacteroidetes	Bacteroidia	Bacteroidales	NA
2908	0.86	Bacteria	Tenericutes	Erysipelotrichi	Erysipelotrichales	Erysipelotrichaceae
2909	0.66	Bacteria	Firmicutes	Clostridia	Clostridiales	NA
7003	0.76	Bacteria	NA	NA	NA	NA
7006	0.86	Bacteria	NA	NA	NA	NA
7007	0.88	Bacteria	NA	NA	NA	NA
7008	0.71	Bacteria	NA	NA	NA	NA
5109	0.96	Bacteria	Firmicutes	Clostridia	Clostridiales	Lachnospiraceae
5108	0.73	Bacteria	Firmicutes	Clostridia	Clostridiales	Ruminococcaceae
5107	0.92	Bacteria	Firmicutes	Clostridia	Clostridiales	Lachnospiraceae
5106	0.94	Bacteria	Firmicutes	Clostridia	Clostridiales	Lachnospiraceae
5105	0.75	Bacteria	Firmicutes	Clostridia	Clostridiales	Lachnospiraceae
5104	0.9	Bacteria	Firmicutes	Clostridia	Clostridiales	Ruminococcaceae
5103	0.79	Bacteria	Firmicutes	Clostridia	Clostridiales	Ruminococcaceae
5102	0.91	Bacteria	Firmicutes	Clostridia	Clostridiales	Lachnospiraceae
5101	0.88	Bacteria	Firmicutes	Clostridia	Clostridiales	Ruminococcaceae
5100	0.72	Bacteria	Firmicutes	Clostridia	Clostridiales	Lachnospiraceae
7555	0.99	Bacteria	Firmicutes	Clostridia	Clostridiales	Lachnospiraceae
7552	0.88	Bacteria	Firmicutes	Clostridia	Clostridiales	Lachnospiraceae
7553	0.92	Bacteria	Firmicutes	Clostridia	Clostridiales	Lachnospiraceae
7550	0.96	Bacteria	Firmicutes	Bacilli	Lactobacillales	Lactobacillaceae
7551	0.77	Bacteria	Firmicutes	Clostridia	Clostridiales	Ruminococcaceae
6127	0.68	Bacteria	Firmicutes	Clostridia	Clostridiales	Ruminococcaceae
5613	0.93	Bacteria	Firmicutes	Clostridia	Clostridiales	Lachnospiraceae
5612	0.83	Bacteria	Firmicutes	Clostridia	Clostridiales	Lachnospiraceae
5611	0.55	Bacteria	Firmicutes	Clostridia	Clostridiales	Ruminococcaceae
1507	0.51	Bacteria	Firmicutes	Clostridia	Clostridiales	Lachnospiraceae
5610	0.58	Bacteria	Bacteroidetes	Bacteroidia	Bacteroidales	Porphyromonadaceae
1506	0.97	Bacteria	Firmicutes	Clostridia	Clostridiales	Lachnospiraceae
5617	0.83	Bacteria	Firmicutes	Clostridia	Clostridiales	Ruminococcaceae
2702	1	Bacteria	Bacteroidetes	Bacteroidia	Bacteroidales	NA
5616	0.85	Bacteria	Firmicutes	Clostridia	Clostridiales	Lachnospiraceae
2703	1	Bacteria	Tenericutes	Mollicutes	Anaeroplasmatales	Anaeroplasmataceae
5615	0.55	Bacteria	Firmicutes	Clostridia	Clostridiales	Lachnospiraceae
2704	0.78	Bacteria	Tenericutes	Mollicutes	RF39	NA
5614	0.77	Bacteria	Firmicutes	Clostridia	Clostridiales	Ruminococcaceae
2705	1	Bacteria	Bacteroidetes	Bacteroidia	Bacteroidales	NA
2706	1	Bacteria	Bacteroidetes	Bacteroidia	Bacteroidales	NA
2707	1	Bacteria	NA	NA	NA	NA
1330	0.93	Bacteria	Firmicutes	Clostridia	Clostridiales	Lachnospiraceae
1331	1	Bacteria	Bacteroidetes	Bacteroidia	Bacteroidales	NA
1332	0.98	Bacteria	Firmicutes	Clostridia	Clostridiales	Ruminococcaceae
1333	0.95	Bacteria	Firmicutes	Clostridia	Clostridiales	Lachnospiraceae
1334	0.73	Bacteria	Firmicutes	Clostridia	Clostridiales	Lachnospiraceae
1335	1	Bacteria	Firmicutes	Clostridia	Clostridiales	Ruminococcaceae
1336	1	Bacteria	Firmicutes	Clostridia	Clostridiales	Ruminococcaceae
1337	1	Bacteria	Firmicutes	Clostridia	Clostridiales	Lachnospiraceae
1338	0.97	Bacteria	Firmicutes	Bacilli	Lactobacillales	Lactobacillaceae
1339	0.88	Bacteria	Firmicutes	Clostridia	Clostridiales	Ruminococcaceae
6108	0.95	Bacteria	NA	NA	NA	NA
6109	0.91	Bacteria	Firmicutes	Clostridia	Clostridiales	Lachnospiraceae
[truncated: 6,198 more rows]
