# Supplementary material for: The Antipsychotic Olanzapine Interacts with the Gut Microbiome to Cause Weight Gain in Mouse
Source: PLoS One. 2014 Dec 15;9(12):e115225. doi: 10.1371/journal.pone.0115225 (PMC4266663; doi:10.1371/journal.pone.0115225)
Supplement: S4 Table — Coefficient estimates for effect of olanzapine and high-fat diet on abundance of specific operational taxonomic units (OTUs). OTU identifiers follow those in S2 Table . Columns are as follows: Beta, the estimated effect on the log scale (see S1 Notes); 95% CI, confidence bounds for the effect at nominal significance level α = 0.05; Term, the effect being tested (drug or diet); p-value, nominal p-value from likelihood-ratio test of null hypothesis that the true effect is zero; FDR-adjusted p-value, nominal p-value adjusted for multiple-testing by the method of Benjamini and Hochberg. (XLSX) [file pone.0115225.s013.xlsx]

## Sheet: pvals.glmm.nozip.txt
OTU_ID	Beta	95% CI		p-value	Effect	FDR-adjusted p-value
15	1.33155	-0.668383	3.33148	0.221333	diet	0.276237
16	-4.14691	-4.52358	-3.77025	0.00109493	diet	0.00467419
17	19.669	-5250.44	5289.78	0.0018997	diet	0.00646815
22	28.9991	-764789	764847	0.000356885	diet	0.002705
24	2.1684	-0.0896497	4.42645	0.0994503	diet	0.147669
35	1.73691	-0.480967	3.95479	0.08422	diet	0.128962
40	20.0667	-15784.4	15824.5	0.00384258	diet	0.0107726
41	0.998984	0.467085	1.53088	0.0234735	diet	0.0446868
43	-8.58979	-11.78	-5.3996	0.0253273	diet	0.0474853
51	19.5697	-3590.49	3629.63	0.000309667	diet	0.00260819
52	2.91536	2.36263	3.46809	0.000179655	diet	0.00195185
57	1.51357	0.561187	2.46596	0.0151516	diet	0.0312172
58	0.662686	0.345826	0.979545	0.0176269	diet	0.0352852
59	5.84229	0.529228	11.1553	0.0605928	diet	0.0987746
62	19.6015	-3631.6	3670.8	3.21012e-05	diet	0.00106406
75	20.7016	-9518.65	9560.05	1.16017e-05	diet	0.000622624
76	1.76508	0.312082	3.21807	0.0101905	diet	0.0223438
78	1.98952	0.592473	3.38656	0.0117518	diet	0.0251315
85	21.0804	-11394.2	11436.4	0.00162864	diet	0.00592088
90	-0.703629	-1.29497	-0.112291	0.0629263	diet	0.101456
91	1.50067	1.06182	1.93952	0.00146078	diet	0.00567509
92	20.2895	-16246.7	16287.3	0.00254072	diet	0.00795385
93	-3.30097	-4.12962	-2.47231	0.000380247	diet	0.00276529
98	19.6585	-9071.78	9111.1	0.000552321	diet	0.00317585
99	-0.995141	-2.29096	0.300674	0.179473	diet	0.232016
102	-4.05704	-5.8615	-2.25258	0.00411016	diet	0.0112979
106	-3.23248	-4.28348	-2.18148	0.000559695	diet	0.00318574
107	-1.82737	-2.99213	-0.662605	0.0262407	diet	0.0488814
108	0.12671	-4.24348	4.4969	0.865615	diet	0.882051
110	-0.148821	-0.640696	0.343054	0.424345	diet	0.473971
114	0.10877	-1.05086	1.2684	0.227711	diet	0.282321
116	-2.08389	-5.25538	1.08759	0.249968	diet	0.306211
120	-0.183567	-0.401348	0.0342141	0.0983449	diet	0.14622
121	18.2617	-4695.16	4731.69	0.00162271	diet	0.00591841
123	3.43037	2.452	4.40873	0.000806036	diet	0.00384916
125	0.720641	-0.277064	1.71835	0.0860053	diet	0.130288
126	-0.137283	-0.908396	0.633829	0.920814	diet	0.929232
128	20.0386	-12750.3	12790.4	0.00049549	diet	0.00301833
130	6.63106	6.03421	7.22791	5.65192e-06	diet	0.000424648
131	2.72403	2.40628	3.04179	0.000106606	diet	0.00162359
132	3.33402	2.92445	3.74358	0.000204522	diet	0.00206698
134	0.0456698	-0.164805	0.256145	0.64247	diet	0.681151
142	2.22718	1.74266	2.71169	0.000518724	diet	0.00309313
143	0.440076	-2.92062	3.80077	0.537366	diet	0.581201
144	0.672076	-1.01276	2.35691	0.201494	diet	0.255642
145	-0.0932431	-1.25109	1.06461	0.985908	diet	0.985908
146	1.07168	0.891113	1.25224	0.000671989	diet	0.00347624
147	0.701418	-0.787656	2.19049	0.0689512	diet	0.108987
149	2.15265	1.6831	2.62219	0.000781645	diet	0.00381932
150	1.46428	0.0887081	2.83984	0.0173158	diet	0.034848
151	1.5099	1.12633	1.89346	0.00274309	diet	0.00837795
154	1.99655	0.371334	3.62176	0.0392744	diet	0.0686237
160	0.228779	-0.344561	0.802119	0.429428	diet	0.479173
161	-3.39145	-3.95865	-2.82424	0.00259488	diet	0.00805627
164	2.60467	1.75545	3.45388	0.000546621	diet	0.00317548
165	-6.20126	-14.5259	2.12338	0.185008	diet	0.237632
168	21.3206	-9966.5	10009.1	0.00147542	diet	0.00567509
169	0.961427	0.204634	1.71822	0.0601043	diet	0.0981703
171	-4.56301	-7.8195	-1.30652	0.0612816	diet	0.0995164
172	-2.80542	-3.73981	-1.87103	0.00697199	diet	0.016542
173	-201231	-1.91861e+07	1.87836e+07	0.00491345	diet	0.0129078
176	0.919004	-0.612771	2.45078	0.0165402	diet	0.0334518
177	-0.168282	-1.13527	0.798703	0.645785	diet	0.682739
181	1.50003	1.27058	1.72949	0.000825734	diet	0.00387751
182	7.2401	1.57079	12.9094	0.0306505	diet	0.0559856
183	2.26002	0.503047	4.017	0.0030417	diet	0.0089738
184	3.18478	1.66144	4.70813	0.0027424	diet	0.00837795
190	-8.62696	-16.3145	-0.939439	0.0606816	diet	0.0987746
192	-31.2142	-200542	200479	0.00245427	diet	0.00776957
193	-6.54282	-7.2908	-5.79483	5.48553e-05	diet	0.00115232
199	2.6965	0.958726	4.43428	0.0232273	diet	0.0444433
201	20.3216	-5423.57	5464.21	0.000625253	diet	0.00332387
205	0.0138958	-1.06185	1.08964	0.418395	diet	0.467789
207	19.9353	-14716	14755.9	0.00285309	diet	0.00862047
208	2.43101	1.95944	2.90258	0.000320482	diet	0.00260819
209	1.47811	0.138408	2.81781	0.0143865	diet	0.0299697
210	2.3132	0.826966	3.79943	0.00629205	diet	0.0153904
211	3.24669	2.09161	4.40178	8.69059e-05	diet	0.00147325
214	30.2397	-1.75387e+06	1.75393e+06	0.00110107	diet	0.00468265
215	21.1313	-9901.23	9943.49	0.000242204	diet	0.0022559
219	2.90601	2.18718	3.62485	0.000322599	diet	0.00260819
220	20.6517	-8043.46	8084.77	0.033368	diet	0.0598518
225	3.82763	2.45138	5.20388	0.000478051	diet	0.00301833
226	-8.045	-9.18566	-6.90434	5.98963e-05	diet	0.00120541
227	3.24035	1.12178	5.35891	0.00947551	diet	0.0211046
230	-1.83741	-2.61163	-1.06319	0.00173123	diet	0.00613551
232	-0.333135	-1.27465	0.608381	0.415835	diet	0.465388
234	0.783096	-0.536397	2.10259	0.254026	diet	0.309885
241	4.28516	2.89119	5.67913	9.29735e-05	diet	0.00151857
249	-7.88655	-13.256	-2.51705	0.0115302	diet	0.0247986
251	18.0724	-5172.62	5208.76	0.00926192	diet	0.0207519
255	0.77581	-0.642531	2.19415	0.462946	diet	0.509511
257	0.597292	-0.736018	1.9306	0.0423893	diet	0.0730471
258	20.5249	-3652.16	3693.21	0.000236353	diet	0.0022384
260	20.3884	-4180.95	4221.73	0.0175376	diet	0.0351689
261	3.26749	1.85955	4.67543	0.00165969	diet	0.00600922
270	20.055	-8900.94	8941.05	6.4246e-05	diet	0.00122721
274	-1.10748	-1.52932	-0.685643	0.00225037	diet	0.00726697
279	2.17695	0.910923	3.44297	0.00127406	diet	0.00518362
289	-3.02826	-3.68705	-2.36948	0.000129536	diet	0.00172438
294	0.158611	-0.947522	1.26474	0.923136	diet	0.930568
297	-6.9795	-11.0248	-2.93417	0.00981943	diet	0.021699
303	1.22709	0.0323743	2.42181	0.0906888	diet	0.136639
310	19.0464	-6619.2	6657.3	0.000549843	diet	0.00317585
313	-1.57615	-2.7663	-0.385999	0.0234558	diet	0.0446868
320	-5.86767	-9.29394	-2.44139	0.0165586	diet	0.0334518
326	-29.2144	-126162	126103	0.0019444	diet	0.00656088
329	3.2922	2.53651	4.04789	0.000582963	diet	0.00320301
331	-29.922	-216975	216915	0.00290463	diet	0.00871038
333	-0.806355	-3.40985	1.79714	0.8263	diet	0.847352
336	19.6471	-5823.22	5862.51	0.000130373	diet	0.00172438
342	1.45703	0.929615	1.98444	0.00672191	diet	0.0161468
346	0.722863	-0.804217	2.24994	0.350185	diet	0.404363
347	19.375	-6114.77	6153.52	0.00155103	diet	0.00584619
350	-3.82552	-8.41343	0.762399	0.25142	diet	0.307322
353	-0.66907	-2.27791	0.939765	0.438531	diet	0.487499
354	0.804316	-0.346016	1.95465	0.126807	diet	0.177529
355	-8.12368	-17.9874	1.74	0.123055	diet	0.175105
357	20.8227	-1353.34	1394.98	8.56566e-05	diet	0.00147325
362	0.834365	-6.2406	7.90933	0.677293	diet	0.712042
365	-0.284857	-0.544471	-0.0252434	0.0852994	diet	0.129758
367	-1.11551	-1.97274	-0.258276	0.058773	diet	0.0968379
370	1.60893	0.141658	3.0762	0.0362057	diet	0.0640653
377	20.3076	-16747.8	16788.4	0.0190728	diet	0.0377106
378	2.14677	1.00797	3.28556	0.00508532	diet	0.0132359
379	1.64233	1.21457	2.07009	0.00150726	diet	0.00571947
380	0.782664	-2.00717	3.5725	0.678374	diet	0.712514
381	4.69621	2.23128	7.16114	0.00449728	diet	0.012039
386	0.383886	-0.657467	1.42524	0.00292263	diet	0.00871378
387	-0.172508	-0.920946	0.57593	0.615226	diet	0.655349
389	0.189362	-1.28059	1.65931	0.28351	diet	0.338112
390	1.75926	-0.0565582	3.57507	0.232609	diet	0.287761
393	19.8236	-8165.57	8205.22	0.000489516	diet	0.00301833
394	-1.00235	-2.29447	0.289768	0.186108	diet	0.238617
395	-0.9943	-2.23049	0.24189	0.161512	diet	0.215669
396	0.580489	-0.311676	1.47265	0.244693	diet	0.30073
397	2.7885	1.13601	4.44099	0.032812	diet	0.0593565
399	-1.21635	-2.43188	-0.000813224	0.085628	diet	0.130058
403	1.71147	1.20897	2.21396	0.00146768	diet	0.00567509
404	-7.33501	-15.2011	0.531113	0.083997	diet	0.128962
408	-3.74657	-7.8814	0.388265	0.120254	diet	0.172206
409	19.1815	-8797.72	8836.08	0.00780077	diet	0.0180875
410	1.57309	-2.11508	5.26125	0.446251	diet	0.493548
414	1.39075	-1.44575	4.22725	0.276786	diet	0.332557
422	1.53388	0.351294	2.71646	0.0284794	diet	0.0527033
429	0.0128032	-4.59963	4.62523	0.975035	diet	0.977637
431	1.81497	1.19998	2.42995	0.00862747	diet	0.0196031
434	1.00001	0.330377	1.66965	0.0364895	diet	0.0644294
436	-7.42096	-17.1962	2.35425	0.166861	diet	0.221499
438	16.6673	-2267.91	2301.24	0.0020558	diet	0.00683446
439	19.2488	-8207.9	8246.39	0.000999206	diet	0.00434789
444	20.6122	-13170.5	13211.7	4.28023e-05	diet	0.00110438
448	19.6089	-5712.97	5752.19	0.000756757	diet	0.00377287
450	5.02835	4.36013	5.69657	4.49083e-06	diet	0.000406353
452	2.11124	-0.866817	5.08929	0.116653	diet	0.167903
456	2.78284	1.58942	3.97625	0.00680234	diet	0.0162765
459	1.04353	0.182374	1.90468	0.0633656	diet	0.102019
461	1.08965	0.338159	1.84114	0.0350854	diet	0.0623679
463	1.39792	0.539785	2.25606	0.00951212	diet	0.0211053
466	-2.63902	-4.12797	-1.15008	0.0208332	diet	0.0407621
468	-0.906812	-3.43265	1.61903	0.456468	diet	0.503366
470	4.81745	3.83118	5.80371	5.17779e-05	diet	0.00114419
476	-0.874431	-1.89539	0.146527	0.155014	diet	0.207977
478	1.85774	0.403081	3.3124	0.120685	diet	0.172603
482	2.38584	-0.279363	5.05105	0.131866	diet	0.1819
483	2.10977	0.934705	3.28484	0.000612464	diet	0.00329133
484	-0.771214	-1.3618	-0.180631	0.0233398	diet	0.044583
486	-0.886614	-1.77363	0.000400825	0.0894498	diet	0.134953
487	1.33692	0.789107	1.88474	0.0064303	diet	0.0156184
493	2.32361	1.13762	3.50961	0.000498061	diet	0.00301833
496	0.474708	-0.269462	1.21888	0.688808	diet	0.721456
498	0.0594991	-2.61754	2.73654	0.483799	diet	0.530391
501	2.84583	2.3129	3.37876	0.000250423	diet	0.00225781
502	-3.87302	-6.67319	-1.07285	0.0794679	diet	0.123465
503	-3.07586	-4.00879	-2.14294	0.0559366	diet	0.0928432
505	4.74226	3.57479	5.90974	0.000898875	diet	0.00406079
508	-2.85297	-6.33091	0.624959	0.167869	diet	0.222575
509	-2.61506	-6.70274	1.47262	0.28221	diet	0.336918
510	17.3172	-3381.9	3416.53	0.00241417	diet	0.00766413
512	1.05976	0.1475	1.97202	0.0678439	diet	0.10769
513	25.3319	-373257	373307	0.169138	diet	0.223206
514	1.35071	0.926804	1.77461	0.00122083	diet	0.00507703
516	0.383467	-0.0118131	0.778748	0.0150478	diet	0.0310601
519	-1.06629	-2.36154	0.228953	0.127069	diet	0.177675
520	0.329358	-0.741846	1.40056	0.373301	diet	0.42496
523	-4.26662	-7.7227	-0.810532	0.0853157	diet	0.129758
531	-27.7432	-25622.9	25567.4	0.0518189	diet	0.0867755
537	2.64832	1.92242	3.37423	0.00201685	diet	0.00672482
541	20.5331	-14306.3	14347.4	0.00220954	diet	0.00716318
543	-1.39439	-2.89163	0.102859	0.118652	diet	0.170345
547	-0.95159	-2.01001	0.106834	0.132924	diet	0.183136
550	1.42909	-0.355712	3.2139	0.0145546	diet	0.0301527
556	1.06483	0.706063	1.42359	0.0100136	diet	0.0220416
557	0.133577	-2.98762	3.25478	0.920986	diet	0.929232
559	18.7945	-3515.32	3552.91	0.0271901	diet	0.0504832
562	0.304851	-0.996275	1.60598	0.494478	diet	0.537911
564	4.1287	2.19065	6.06676	0.0037127	diet	0.0105396
565	-4.07837	-8.94722	0.790481	0.149327	diet	0.202031
570	-0.708108	-2.62523	1.20902	0.978019	diet	0.979758
571	-4.46423	-12.7471	3.8186	0.340914	diet	0.394872
572	1.99539	-5.09444	9.08522	0.48663	diet	0.532458
576	1.44856	0.29486	2.60225	0.245762	diet	0.301714
577	0.573443	-0.102606	1.24949	0.0961894	diet	0.143583
579	-4.61997	-7.27527	-1.96467	0.0213018	diet	0.0413204
580	2.09068	0.638414	3.54294	0.0079686	diet	0.0183652
582	-1.18347	-3.38499	1.01805	0.338391	diet	0.392352
583	2.02869	1.45314	2.60423	0.00159218	diet	0.00590258
586	0.0443076	-3.29608	3.38469	0.904781	diet	0.916162
590	1.21516	0.316552	2.11377	0.0466088	diet	0.0795881
592	2.19379	1.59544	2.79215	0.000398292	diet	0.00279383
596	-0.840673	-1.39648	-0.284872	0.0405377	diet	0.0703944
597	0.35402	-0.494542	1.20258	0.306485	diet	0.362444
598	-0.59288	-1.1783	-0.00745581	0.086011	diet	0.130288
600	1.80526	1.22024	2.39028	0.00265857	diet	0.0082088
601	0.913604	0.0281028	1.79911	0.102126	diet	0.150097
603	1.17347	0.35914	1.9878	0.0401901	diet	0.0700066
604	-2.92693	-6.86343	1.00958	0.161174	diet	0.215473
607	-1.85021	-4.89067	1.19025	0.271671	diet	0.32816
610	-30.5701	-221011	220950	0.00485748	diet	0.012812
611	-5.42577	-11.2285	0.376941	0.119148	diet	0.170839
612	4.90639	4.62342	5.18936	1.70573e-06	diet	0.000406353
615	-26.0141	-14660.7	14608.7	0.00503261	diet	0.0131402
617	-2.01381	-2.75792	-1.2697	0.0118261	diet	0.0252424
626	1.72736	1.14816	2.30657	0.00138754	diet	0.0054677
631	1.36258	0.889925	1.83523	0.014004	diet	0.0293354
632	19.673	-3588.62	3627.97	4.27683e-05	diet	0.00110438
634	0.6354	-0.939157	2.20996	0.560114	diet	0.603488
638	18.7841	-3285.24	3322.81	0.00347074	diet	0.009953
644	18.0034	-5626.08	5662.08	0.00574631	diet	0.0145204
649	-1.32492	-2.21812	-0.431706	0.036637	diet	0.0644294
653	21.0752	-10203	10245.1	0.000613291	diet	0.00329133
656	0.113521	-1.62555	1.8526	0.805224	diet	0.828
657	0.623226	-0.124151	1.3706	0.0585237	diet	0.0965683
660	18.4886	-6970.95	7007.93	0.00647284	diet	0.0156879
661	19.5951	-5718.71	5757.9	0.00187412	diet	0.00642414
673	18.262	-6281.63	6318.16	0.00476053	diet	0.0126656
678	-0.992757	-2.43765	0.452133	0.221821	diet	0.27654
683	2.86136	2.1988	3.52392	0.00144276	diet	0.00564579
684	20.0714	-5354.82	5394.97	6.79351e-05	diet	0.00125513
685	2.16612	0.763105	3.56914	0.00629544	diet	0.0153904
687	-2.6228	-12.2359	6.99027	0.505974	diet	0.549887
690	20.7417	-9743.65	9785.14	0.000793009	diet	0.00381932
695	0.872067	0.371004	1.37313	0.0218063	diet	0.0422263
696	-0.0916185	-1.35843	1.17519	0.844702	diet	0.863082
703	4.79708	4.56188	5.03227	2.87565e-06	diet	0.000406353
709	32.094	-4.95723e+06	4.95729e+06	0.00637585	diet	0.0155196
710	1.99667	0.912392	3.08094	0.014494	diet	0.0300823
711	0.980362	-0.533477	2.4942	0.122021	diet	0.174073
712	19.0473	-5514.96	5553.06	0.00146527	diet	0.00567509
716	1.24704	0.206132	2.28794	0.0543392	diet	0.0906223
722	1.95256	0.784983	3.12013	0.0126201	diet	0.0267347
728	30.0236	-1.62592e+06	1.62598e+06	0.000691921	diet	0.00352848
735	19.5976	-5991.22	6030.42	0.000785179	diet	0.00381932
736	2.48255	0.88012	4.08499	0.00627553	diet	0.0153904
738	1.55437	-0.127836	3.23658	0.184452	diet	0.237303
740	20.3766	-12974	13014.7	0.00777176	diet	0.0180593
743	20.5176	-11491.5	11532.5	0.00841813	diet	0.0191661
749	-2.68548	-3.80061	-1.57035	0.00723237	diet	0.0169457
755	-5.57215	-11.7363	0.592029	0.102013	diet	0.150097
758	20.0635	-5458.98	5499.11	4.68109e-05	diet	0.00110438
777	17.9896	-2933.62	2969.6	0.000825419	diet	0.00387751
778	2.21581	1.20043	3.23119	0.00232834	diet	0.00741254
785	21.8107	-38244.3	38287.9	0.00682129	diet	0.0162873
787	19.194	-5138.01	5176.4	0.00096467	diet	0.00424681
789	-3.4974	-10.4283	3.43354	0.27957	diet	0.334212
790	18.6917	-4903.54	4940.93	0.000801131	diet	0.00384202
792	-4.34596	-13.7429	5.05103	0.331193	diet	0.385195
793	-0.368639	-0.607641	-0.129636	0.0371648	diet	0.065241
803	-6.5877	-9.12505	-4.05034	0.0182788	diet	0.0363961
805	-7.96563	-13.2721	-2.65912	0.0402832	diet	0.0700604
812	1.58763	1.06488	2.11037	0.00170632	diet	0.00608552
813	-3.31157	-4.24159	-2.38155	0.00108993	diet	0.00467053
816	-2.99728	-4.68116	-1.31339	0.034235	diet	0.0610487
818	0.296388	-0.523953	1.11673	0.262548	diet	0.319192
820	3.84233	3.55447	4.1302	2.85204e-05	diet	0.00106406
823	1.17862	-0.404887	2.76213	0.171312	diet	0.22476
827	-4.1064	-11.2036	2.99077	0.336749	diet	0.390851
834	4.5122	-0.457327	9.48172	0.104101	diet	0.152367
836	19.6534	-9002.53	9041.84	8.90539e-05	diet	0.00147594
837	20.0343	-9272.89	9312.96	0.000978718	diet	0.00429189
839	-0.365399	-0.820974	0.090177	0.147518	diet	0.200064
840	2.05843	1.18298	2.93387	0.00075993	diet	0.00377287
841	-5.63786	-6.10242	-5.17331	0.0099602	diet	0.021967
843	2.45475	1.68446	3.22505	0.000500397	diet	0.00301833
851	1.1512	0.181708	2.12069	0.00519061	diet	0.0134197
852	2.61396	0.978888	4.24903	0.00629278	diet	0.0153904
853	1.99656	0.93499	3.05813	0.00120159	diet	0.00501553
854	-1.74465	-4.20092	0.711624	0.204055	diet	0.257525
857	1.10827	-0.815063	3.0316	0.277856	diet	0.333486
859	1.45273	0.512961	2.39249	0.0023259	diet	0.00741254
861	0.89527	-1.1201	2.91064	0.317267	diet	0.372458
863	2.42795	1.49831	3.3576	0.000360049	diet	0.002705
871	-7.21148	-15.0209	0.597964	0.0882655	diet	0.133345
872	-0.70135	-2.21934	0.81664	0.454186	diet	0.50134
873	-4.90877	-11.1156	1.29809	0.152576	diet	0.205508
874	-0.293639	-3.6553	3.06802	0.687719	diet	0.720986
876	-4.46564	-5.4763	-3.45498	0.025407	diet	0.0474853
877	-2.97141	-6.33327	0.390451	0.161161	diet	0.215473
878	-1.69181	-2.48982	-0.893803	0.0164696	diet	0.0334518
879	-1.36725	-2.85808	0.123577	0.123324	diet	0.175266
880	-40.9537	-1.89849e+07	1.89848e+07	0.00386989	diet	0.0107955
881	-1.17626	-3.82243	1.46991	0.302023	diet	0.357542
882	-3.29857	-6.89605	0.298911	0.138055	diet	0.188591
884	19.9826	-8283.02	8322.99	0.000900796	diet	0.00406079
885	1.47032	-1.15641	4.09704	0.315527	diet	0.371263
886	-3.76053	-6.07563	-1.44543	0.0599928	diet	0.0981304
887	-5.64423	-7.04518	-4.24328	0.00540281	diet	0.0138701
888	1.80793	-0.183691	3.79956	0.0475578	diet	0.0807193
889	-1.63705	-4.05615	0.782042	0.227306	diet	0.28213
890	0.97488	0.577999	1.37176	0.0935328	diet	0.140362
892	-5.64944	-7.05397	-4.24491	0.0019249	diet	0.00652767
893	-4.24298	-6.15986	-2.32611	0.0183541	diet	0.0364236
894	-1.99843	-3.6821	-0.314763	0.0847934	diet	0.129488
895	-6.48967	-16.129	3.14961	0.189422	diet	0.24204
896	-27.9189	-95638.3	95582.5	0.00281125	diet	0.00851688
897	-27.8134	-90182.2	90126.5	0.00800565	diet	0.018413
898	-1.96511	-4.52202	0.591799	0.170133	diet	0.223995
901	-4.75462	-7.85234	-1.6569	0.0325875	diet	0.0590451
902	-0.990677	-1.69966	-0.281697	0.0449207	diet	0.0770557
905	19.5551	-7397.87	7436.98	0.00609218	diet	0.0151708
908	1.52633	0.0129313	3.03973	0.147429	diet	0.200064
909	-5.4156	-8.38456	-2.44663	0.0470139	diet	0.0801583
910	-5.06517	-8.09806	-2.03228	0.0325774	diet	0.0590451
911	-5.72316	-10.0632	-1.38309	0.0388483	diet	0.0679845
912	-4.49574	-6.78566	-2.20582	0.0396099	diet	0.0691027
913	-30.0786	-230511	230451	0.00574118	diet	0.0145204
914	-4.47717	-8.0614	-0.892937	0.061744	diet	0.100123
915	20.9831	-7093.95	7135.92	0.000581635	diet	0.00320301
916	1.25181	0.742106	1.76151	0.0111097	diet	0.0240427
917	20.6292	-5991.65	6032.91	9.97539e-05	diet	0.00160604
918	-0.555472	-1.32878	0.217832	0.206175	diet	0.25991
919	-4.54387	-5.3593	-3.72845	0.0328862	diet	0.0593953
921	-4.62314	-5.43553	-3.81074	0.0330287	diet	0.0595573
922	-8.6964	-15.4531	-1.9397	0.0596733	diet	0.0977497
923	-3.61465	-10.5889	3.35956	0.34592	diet	0.399848
924	-1.05091	-1.75973	-0.342084	0.0357147	diet	0.0633865
926	0.77876	-0.0371311	1.59465	0.10219	diet	0.150097
927	-3.23791	-4.44103	-2.03478	0.00393703	diet	0.0109286
928	19.4114	-13321.3	13360.1	0.00880412	diet	0.0199242
930	-0.0418708	-0.51675	0.433009	0.76798	diet	0.794778
931	20.5628	-28345.5	28386.6	0.129576	diet	0.179843
934	2.23908	0.648153	3.83	0.0123087	diet	0.0261241
936	14.9809	-1277.96	1307.92	0.0025876	diet	0.00805627
943	19.8693	-9625.99	9665.73	0.00412077	diet	0.0112995
944	0.0759466	-1.19173	1.34362	0.653035	diet	0.688614
947	20.0019	-8619.4	8659.41	0.0022062	diet	0.00716318
948	2.14813	0.466121	3.83013	0.0101821	diet	0.0223438
949	1.77905	1.05922	2.49889	0.0077482	diet	0.0180418
950	0.0971041	-2.92303	3.11724	0.124255	diet	0.176146
952	2.31376	0.866334	3.76119	0.000792123	diet	0.00381932
953	1.49965	1.11685	1.88245	2.7682e-05	diet	0.00106406
955	1.6373	-2.39296	5.66757	0.457782	diet	0.504321
957	20.0014	-8631.27	8671.27	4.89963e-05	diet	0.00110438
959	0.28026	-0.586301	1.14682	0.374573	diet	0.42502
961	18.8485	-6363.36	6401.06	0.00149398	diet	0.00570522
964	2.12355	0.945665	3.30144	0.00132172	diet	0.00530098
966	30.8175	-2.05917e+06	2.05923e+06	4.36423e-05	diet	0.00110438
968	-2.01541	-4.0471	0.0162724	0.0309134	diet	0.0563743
974	20.3178	-9846.1	9886.74	0.000300634	diet	0.00256677
983	-2.63832	-3.60928	-1.66736	0.00765484	diet	0.0178613
984	0.105556	-1.45931	1.67042	0.908364	diet	0.918964
985	1.95219	1.3533	2.55108	0.00187431	diet	0.00642414
990	-0.971017	-2.93036	0.988326	0.334934	diet	0.389145
993	-3.6203	-5.33441	-1.90618	0.0272775	diet	0.050562
994	-5.15525	-16.3106	6.00013	0.363104	diet	0.417144
995	-3.0234	-6.97656	0.929764	0.148119	diet	0.200637
997	-3.52818	-11.2025	4.14617	0.325787	diet	0.379299
998	19.8846	-5613.57	5653.34	0.000578133	diet	0.00320301
999	20.2169	-5617.99	5658.43	4.81701e-05	diet	0.00110438
1000	1.53712	0.623075	2.45116	0.00208492	diet	0.00690721
1001	1.22124	-0.196525	2.639	0.000914011	diet	0.00410395
1005	-0.376712	-2.18472	1.43129	0.168815	diet	0.223181
1007	-27.5072	-23347	23292	0.012773	diet	0.0269572
1009	-0.52175	-2.91108	1.86758	0.615028	diet	0.655349
1010	-0.593713	-1.15542	-0.0320096	0.0685109	diet	0.108532
1012	-4.38895	-10.6875	1.90964	0.201992	diet	0.255642
1015	0.136198	-0.535004	0.807401	0.0811517	diet	0.125555
1016	0.1988	-1.25218	1.64978	0.183149	diet	0.235895
1017	2.58461	2.02306	3.14616	0.00102655	diet	0.00444971
1021	-0.167394	-0.454859	0.120071	0.276075	diet	0.332056
1022	21.4817	-15673.1	15716.1	0.00221188	diet	0.00716318
1024	-5.09142	-8.23821	-1.94462	0.0261841	diet	0.0488567
1025	-0.195318	-0.927589	0.536952	0.40378	diet	0.453699
1026	-5.97231	-11.7158	-0.22886	0.0965009	diet	0.143858
1027	-0.728568	-1.24541	-0.211725	0.0161197	diet	0.0329757
1028	-0.495264	-0.85406	-0.136468	0.0804931	diet	0.124781
1029	-0.24982	-1.17643	0.676792	0.877615	diet	0.89347
1030	-0.11476	-0.440532	0.211011	0.440293	diet	0.488878
1031	2.45685	1.45143	3.46228	0.00567282	diet	0.0144318
1032	-2.1945	-5.32035	0.931364	0.208158	diet	0.262116
1033	1.39387	0.660627	2.1271	0.0056282	diet	0.0143832
1034	-0.213504	-0.978699	0.551691	0.098283	diet	0.14622
1035	2.40236	1.87796	2.92676	0.00019325	diet	0.0020166
1036	1.74901	1.30176	2.19626	0.000985253	diet	0.0043038
1037	2.23535	1.13803	3.33267	0.00593996	diet	0.0149427
1038	-30.4391	-238259	238198	0.0115803	diet	0.0248119
1039	-1.68705	-5.84974	2.47563	0.492858	diet	0.537118
1040	1.3668	0.226416	2.50719	0.0676443	diet	0.107677
1041	2.77075	1.17459	4.36691	0.0165319	diet	0.0334518
1042	0.300826	-0.769721	1.37137	0.820926	diet	0.843376
1045	-0.172485	-1.43827	1.0933	0.711724	diet	0.74064
1046	0.587212	0.25882	0.915603	0.00692361	diet	0.0164618
1047	-0.418369	-1.61453	0.777787	0.293125	diet	0.348106
1048	-6.57984	-14.3496	1.18993	0.128182	diet	0.178567
1049	-1.30523	-1.51266	-1.09781	0.000346223	diet	0.00267256
1051	2.61795	1.75839	3.47751	0.00293489	diet	0.00872026
1052	-0.524304	-1.81701	0.768403	0.259953	diet	0.316379
1053	-2.94836	-3.97	-1.92672	0.00327647	diet	0.00956626
1054	21.5226	-11611.3	11654.4	0.0412166	diet	0.071244
1055	-4.79892	-7.10253	-2.49531	0.0285429	diet	0.0527341
1056	-2.99459	-3.50806	-2.48112	0.000329785	diet	0.00260977
1057	-1.79299	-4.84082	1.25484	0.270461	diet	0.327049
1058	-1.19018	-2.97016	0.589799	0.216544	diet	0.270615
1059	-2.04833	-3.97052	-0.126139	0.0795347	diet	0.123465
1060	-6.41677	-12.7174	-0.116145	0.100438	diet	0.148548
1061	-1.53824	-2.23208	-0.844395	0.0110333	diet	0.0239587
1062	1.46721	-0.956494	3.89091	0.279647	diet	0.334212
1066	-1.00086	-1.36215	-0.639571	0.00423165	diet	0.0115195
1075	20.9163	-26018.1	26059.9	0.131267	diet	0.181297
1080	20.1239	-8835.75	8875.99	0.00114921	diet	0.0048147
1084	19.376	-8453.6	8492.35	0.00875653	diet	0.0198564
1087	-5.35655	-5.73851	-4.97459	0.0174433	diet	0.0350421
1088	-27.2087	-31624	31569.5	0.00157124	diet	0.00588302
1089	-5.56503	-6.18904	-4.94102	0.00603311	diet	0.0150761
1090	-5.50498	-7.54617	-3.46379	0.00114202	diet	0.00480247
1092	1.49986	0.170477	2.82924	0.0677644	diet	0.10769
1096	-7.23251	-12.3878	-2.07725	0.0474956	diet	0.0807193
1103	3.08452	2.02819	4.14085	0.00147231	diet	0.00567509
1105	-6.54053	-11.5508	-1.53029	0.0542727	diet	0.0906223
1106	-6.24117	-9.445	-3.03733	0.0334044	diet	0.0598518
1107	-25.0951	-8469.89	8419.7	0.0165627	diet	0.0334518
1108	-1.01566	-1.36801	-0.663311	0.00111837	diet	0.00473837
1109	-1.22094	-2.44868	0.00679842	0.251113	diet	0.30728
1110	-4.44423	-7.40054	-1.48791	0.0910933	diet	0.137066
1111	-6.59153	-8.14886	-5.0342	0.00158011	diet	0.00589663
1112	-11.4681	-27.6576	4.72149	0.128786	diet	0.17903
1113	-0.58116	-1.46875	0.306432	0.311872	diet	0.368042
1114	1.50603	1.20607	1.80599	0.000156497	diet	0.00178153
1115	-0.282295	-0.821547	0.256956	0.275459	diet	0.331669
1116	0.605112	0.358742	0.851481	0.0212071	diet	0.0412787
1117	1.96155	0.981182	2.94192	0.00616678	diet	0.0152411
1119	20.0064	-6592.26	6632.27	0.000500823	diet	0.00301833
1123	0.779436	0.349905	1.20897	0.00294028	diet	0.00872026
1124	2.84067	2.24937	3.43197	0.000332222	diet	0.00260977
1125	0.965821	-2.79357	4.72521	0.443018	diet	0.491418
1126	-2.46975	-8.36504	3.42554	0.370092	diet	0.421733
1127	-8.43974	-15.0606	-1.81889	0.0731432	diet	0.114649
1128	-6.15388	-9.14588	-3.16189	0.00805728	diet	0.018494
1129	-6.41814	-8.45965	-4.37663	0.0033428	diet	0.00970962
1130	0.785526	-0.540407	2.11146	0.0121288	diet	0.0258077
1131	-24.8283	-8973.57	8923.91	0.025326	diet	0.0474853
1132	2.22228	1.86629	2.57828	0.000362426	diet	0.002705
1133	1.14855	-0.126962	2.42406	0.122863	diet	0.175053
1134	-0.794245	-2.56461	0.97612	0.408346	diet	0.458372
1135	-4.25785	-6.94993	-1.56577	0.00609794	diet	0.0151708
1136	-3.36736	-12.0482	5.31349	0.6083	diet	0.649815
1137	2.22229	1.23236	3.21222	0.00717861	diet	0.0168548
1138	-2.01004	-2.70853	-1.31156	0.000825693	diet	0.00387751
1139	1.0995	0.0929819	2.10601	0.0685667	diet	0.108532
1140	-8.38752	-20.583	3.80796	0.168325	diet	0.222917
1141	2.89744	2.30156	3.49331	7.61527e-05	diet	0.00138255
1142	1.6658	0.647804	2.68381	0.0191906	diet	0.037877
1143	1.74339	0.87391	2.61287	0.0646282	diet	0.103314
1144	-2.49665	-8.60766	3.61435	0.367677	diet	0.420302
1147	-29.6043	-134237	134178	0.00503686	diet	0.0131402
1148	-2.58414	-3.16883	-1.99945	0.000418463	diet	0.00284101
1149	2.11742	1.4349	2.79993	0.00313849	diet	0.00923519
1150	-0.634702	-3.53056	2.26116	0.795699	diet	0.819701
1153	-0.326843	-1.5832	0.929519	0.837673	diet	0.857455
1154	2.37327	2.12519	2.62135	3.51955e-05	diet	0.00110181
1162	-2.41142	-5.96239	1.13954	0.179519	diet	0.232016
1163	1.67571	1.46531	1.88612	2.04886e-05	diet	0.000892882
1164	0.760064	-0.312465	1.83259	0.0592443	diet	0.0973299
1165	2.08281	1.20667	2.95895	0.00219334	diet	0.00716318
1175	0.0334034	-0.73928	0.806087	0.909492	diet	0.919281
1180	18.908	-5645.54	5683.36	0.00659094	diet	0.0159399
1184	20.534	-6144.09	6185.16	1.48096e-05	diet	0.000715738
1188	2.23142	1.80566	2.65719	0.00378853	diet	0.010687
1191	-0.639132	-3.19941	1.92115	0.453208	diet	0.50075
1192	-0.546848	-2.36025	1.26655	0.489983	diet	0.53457
1194	18.516	-5373.24	5410.28	0.00816199	diet	0.0186963
1195	-7.19875	-12.4281	-1.96939	0.0159691	diet	0.0327818
1201	0.0752242	-0.904463	1.05491	0.585892	diet	0.628259
1210	20.1899	-7027.21	7067.59	0.000132577	diet	0.00172438
1218	2.93786	2.48024	3.39549	6.53505e-05	diet	0.0012275
1219	20.1536	-9873.5	9913.81	0.00199765	diet	0.00670044
1221	20.5916	-9455.44	9496.62	0.00265243	diet	0.0082088
1222	-25.5518	-14900.8	14849.7	0.00539786	diet	0.0138701
1225	0.641175	-0.545957	1.82831	0.0335772	diet	0.0600659
1228	1.63637	1.26704	2.00569	5.94336e-05	diet	0.00120541
1230	-3.62328	-14.9576	7.71108	0.715454	diet	0.743835
1245	1.99262	-0.103002	4.08824	0.129767	diet	0.179886
1247	-0.405162	-1.07724	0.266919	0.284542	diet	0.338984
1251	-1.03559	-2.18512	0.113935	0.107162	diet	0.155829
1253	-2.96529	-3.62517	-2.30541	0.000790887	diet	0.00381932
1254	-3.49143	-4.27374	-2.70912	0.000940543	diet	0.00418836
1265	24.5309	-37407.6	37456.6	3.17662e-05	diet	0.00106406
1266	1.09713	0.672034	1.52223	0.000450235	diet	0.00297393
1270	-1.8737	-2.36772	-1.37968	0.00469836	diet	0.0125475
1273	-1.72764	-4.53131	1.07602	0.203526	diet	0.257145
1275	3.06272	1.62491	4.50054	0.00484435	diet	0.012812
1281	-0.00153361	-0.809692	0.806625	0.689917	diet	0.721947
1283	2.73704	1.70586	3.76823	0.0023029	diet	0.00739422
1308	18.3824	-6641.67	6678.43	0.00144136	diet	0.00564579
1310	19.8431	-5373.42	5413.1	0.00183108	diet	0.00636922
1311	1.46534	1.15031	1.78037	0.00113127	diet	0.00477507
1313	1.83532	0.998006	2.67263	0.000387681	diet	0.00276529
1323	0.355621	-0.395122	1.10636	0.369025	diet	0.420942
1326	0.966	-1.33432	3.26632	0.321257	diet	0.376359
1327	-2.97412	-3.4397	-2.50854	0.000446038	diet	0.00297393
1331	-0.242019	-2.56048	2.07644	0.787724	diet	0.813717
1332	1.93467	0.701458	3.16788	0.0121367	diet	0.0258077
1333	30.9688	-3.50528e+06	3.50534e+06	0.128832	diet	0.17903
1334	1.67213	0.711967	2.63229	0.017961	diet	0.0358902
1344	0.778997	-0.147131	1.70512	0.0223024	diet	0.0429655
1347	4.26954	3.08004	5.45904	0.00103845	diet	0.00448405
1348	18.9274	-3341.35	3379.2	0.00911555	diet	0.0205465
1349	1.16373	-1.25414	3.58161	0.373758	diet	0.42502
1351	18.9066	-4387.02	4424.83	0.000152537	diet	0.00178153
1352	2.17984	1.37976	2.97992	0.00379307	diet	0.010687
1354	0.0960754	-0.836882	1.02903	0.694166	diet	0.725047
1356	0.252818	-0.203115	0.708751	0.0619542	diet	0.100176
1369	20.442	-11278	11318.9	7.72855e-05	diet	0.00138255
1374	0.217767	-0.994032	1.42957	0.242003	diet	0.297749
1375	20.1356	-9162.37	9202.64	0.000564418	diet	0.00319648
1377	18.9889	-3127.97	3165.95	0.000555181	diet	0.00317609
1378	2.98826	1.45593	4.52058	0.00280449	diet	0.00851688
1382	2.2325	0.848703	3.61629	0.00781598	diet	0.0180875
1393	18.0777	-4439.51	4475.66	0.00317935	diet	0.00933107
1394	19.8716	-9559.21	9598.95	0.00340132	diet	0.00982122
1395	-0.69717	-2.12129	0.726951	0.781709	diet	0.808244
1397	-3.02805	-4.25657	-1.79954	0.0341761	diet	0.0610404
1401	24.7291	-107378	107427	0.00414292	diet	0.0113327
1409	2.73114	2.2943	3.16798	3.15925e-05	diet	0.00106406
1413	0.929772	-0.0940595	1.9536	0.105816	diet	0.154476
1414	1.2223	0.542816	1.90179	0.0248957	diet	0.0469974
1423	-0.361352	-0.922128	0.199424	0.265485	diet	0.322416
1425	5.98541	4.7166	7.25421	0.000186304	diet	0.00196229
1439	-4.63842	-9.52412	0.247273	0.125751	diet	0.177054
1443	2.48152	-0.779197	5.74224	0.107148	diet	0.155829
1445	-0.78213	-3.98324	2.41898	0.584981	diet	0.627879
1451	-0.0619081	-0.59647	0.472654	0.697028	diet	0.727362
1452	21.4652	-33427.3	33470.3	0.135917	diet	0.186382
1456	2.63843	1.91316	3.36371	0.000101905	diet	0.00161757
1460	0.25457	-0.599626	1.10877	0.367718	diet	0.420302
1462	2.33719	1.52193	3.15245	0.00200701	diet	0.00671187
1466	2.99139	1.63812	4.34466	0.00175433	diet	0.00615929
1473	1.76301	0.122611	3.40341	0.0511464	diet	0.0861614
1475	1.02981	0.422384	1.63724	0.0224013	diet	0.0430823
1477	19.0806	-5637.14	5675.3	0.00380367	diet	0.0106901
1479	2.1269	0.812403	3.44139	0.00437049	diet	0.0117555
1481	21.8254	-20644.9	20688.6	0.12636	diet	0.177194
1489	0.0913406	-1.8915	2.07418	0.894498	diet	0.909016
1492	-4.12251	-7.78132	-0.463702	0.0849245	diet	0.129513
1494	-1.18535	-4.32765	1.95695	0.357141	diet	0.411552
1511	2.0759	0.485429	3.66637	0.0115732	diet	0.0248119
1514	20.221	-9668.9	9709.34	0.00162141	diet	0.00591841
1516	1.27851	1.04065	1.51637	0.000404085	diet	0.00279389
1517	-0.433213	-1.23644	0.370015	0.886266	diet	0.901464
1529	20.5668	-9715.37	9756.5	0.00123906	diet	0.00510149
1533	-0.275921	-4.70162	4.14977	0.845715	diet	0.863334
1534	0.927335	-0.818995	2.67367	0.0593614	diet	0.0973804
1535	0.413013	-1.16567	1.99169	0.603212	diet	0.645603
1536	-1.15392	-2.21584	-0.0919932	0.0580553	diet	0.0959359
1538	21.076	-2227	2269.15	8.75844e-05	diet	0.00147325
1539	1.40702	-1.70199	4.51604	0.22544	diet	0.280432
1542	2.00859	1.25952	2.75766	0.0012899	diet	0.00521046
1544	0.756299	-3.64309	5.15569	0.653175	diet	0.688614
1549	2.13977	1.37685	2.90268	0.000894008	diet	0.00406079
1550	18.516	-6214.38	6251.41	0.00125734	diet	0.00515279
1551	0.96956	0.118632	1.82049	0.0474477	diet	0.0807193
1554	1.99091	1.45265	2.52918	0.00156644	diet	0.00588302
1560	-4.84921	-15.1544	5.45602	0.395446	diet	0.445668
1562	2.27773	-0.722322	5.27778	0.123791	diet	0.175708
1569	0.210708	-3.6667	4.08811	0.0723999	diet	0.113642
1574	-3.70551	-7.48271	0.0716874	0.127291	diet	0.177765
1580	1.2439	0.610958	1.87684	0.0107436	diet	0.0234198
1583	1.13403	-0.0315171	2.29957	0.0366453	diet	0.0644294
1584	-4.05921	-9.69563	1.57722	0.178359	diet	0.231846
1586	-4.94238	-7.50702	-2.37775	0.048394	diet	0.0820151
1590	1.5729	1.08688	2.05892	0.00251134	diet	0.0079058
1594	-3.15827	-6.48505	0.168497	0.131261	diet	0.181297
1599	18.1123	-4290.37	4326.6	0.00565777	diet	0.014426
1603	-4.38371	-8.82751	0.0600988	0.10171	diet	0.150097
1617	20.8487	-9810.3	9852	0.000415091	diet	0.00283676
1620	18.6302	-5394.5	5431.76	0.00174965	diet	0.00615929
1629	2.88098	2.55799	3.20398	3.80021e-06	diet	0.000406353
1633	-4.67233	-9.95885	0.614186	0.0457985	diet	0.0783232
1634	5.35613	-2.20939	12.9216	0.216588	diet	0.270615
1635	-1.41135	-5.72763	2.90492	0.0220988	diet	0.0426462
1639	1.32334	0.122379	2.5243	0.0567093	diet	0.0939077
1643	0.1117	-0.466431	0.689832	0.215836	diet	0.270275
1647	1.87269	0.994509	2.75088	0.00430293	diet	0.0116424
1650	2.63625	-4.24593	9.51842	0.465815	diet	0.512169
1651	0.934323	-0.0177776	1.88642	0.209028	diet	0.262918
1654	21.574	-10096.4	10139.6	6.27758e-05	diet	0.0012198
1656	-0.0860929	-0.364388	0.192203	0.362266	diet	0.416605
1658	-3.06386	-4.08165	-2.04606	0.00430779	diet	0.0116424
1660	25.035	-66312.3	66362.4	4.6873e-06	diet	0.000406353
1661	-3.47143	-4.30526	-2.6376	0.00167483	diet	0.00601124
1663	2.62413	1.4791	3.76916	0.00291092	diet	0.00871038
1667	0.340755	-0.390693	1.0722	0.374409	diet	0.42502
1668	-3.70269	-5.51182	-1.89356	0.00883133	diet	0.0199457
1669	3.44563	2.66332	4.22793	0.000162578	diet	0.00183226
1670	1.29555	0.0220009	2.5691	0.0365925	diet	0.0644294
1671	-0.251201	-0.535085	0.0326819	0.170034	diet	0.223995
1675	2.43815	1.64065	3.23565	0.00229425	diet	0.00738747
1676	-0.781635	-1.3092	-0.254065	0.0497037	diet	0.0841082
1677	21.8122	-28622.5	28666.1	0.00483411	diet	0.012812
1678	2.34196	1.51258	3.17134	0.00232441	diet	0.00741254
1680	0.471505	-0.959098	1.90211	0.397799	diet	0.447872
1681	-1.27792	-2.9844	0.428565	0.197683	diet	0.251455
1682	3.94766	3.1155	4.77981	1.0086e-05	diet	0.000568348
1683	2.00066	1.27363	2.72769	0.000511177	diet	0.00306434
1686	2.98042	1.35296	4.60787	0.00133523	diet	0.00533617
1690	19.35	-3510.14	3548.84	0.000375772	diet	0.00276529
1699	2.0989	0.931736	3.26607	0.000880665	diet	0.00401826
1724	0.274015	-1.11814	1.66617	0.632958	diet	0.672332
1727	4.16263	3.04501	5.28026	0.000104372	diet	0.00162359
1728	3.24879	2.90711	3.59047	2.43012e-06	diet	0.000406353
1730	0.176689	-0.979585	1.33296	0.709857	diet	0.739379
1734	0.25815	-2.75188	3.26818	0.612232	diet	0.653395
1758	-3.9205	-9.50779	1.66679	0.188364	diet	0.240961
1763	-0.323016	-0.662053	0.0160218	0.158678	diet	0.21264
1764	2.10609	1.13685	3.07532	0.00429307	diet	0.0116424
1776	-2.94673	-3.26279	-2.63067	3.02743e-05	diet	0.00106406
1777	-0.885464	-3.01986	1.24893	0.382043	diet	0.432291
1791	-1.04034	-1.66049	-0.420196	0.0206967	diet	0.0405655
1804	3.20535	2.42194	3.98876	0.000246717	diet	0.00225781
1825	-3.61752	-4.72043	-2.51461	0.00208994	diet	0.00690721
1842	-0.249799	-0.967236	0.467638	0.27511	diet	0.331603
1843	-0.634327	-1.27462	0.00596923	0.0107102	diet	0.0233922
1871	0.253381	-0.339103	0.845866	0.64198	diet	0.681151
1893	-3.7971	-4.81754	-2.77666	0.0166363	diet	0.0335404
1902	0.594479	-2.02288	3.21183	0.391277	diet	0.441411
1952	-3.10116	-4.15813	-2.04419	0.0286211	diet	0.0527922
1967	0.930728	-0.188266	2.04972	0.00615113	diet	0.0152359
1986	18.7717	-5214.25	5251.8	0.00067935	diet	0.00349526
2009	1.40261	0.180939	2.62428	0.00197935	diet	0.00665887
2036	18.9052	-4909.85	4947.66	0.000469521	diet	0.00301833
2053	18.2626	-5025.16	5061.68	0.000196923	diet	0.00203607
2064	0.811535	0.0322593	1.59081	0.071983	diet	0.113145
2095	0.189881	-0.0850113	0.464773	0.575658	diet	0.619052
2099	-0.644348	-1.16278	-0.125913	0.0554034	diet	0.0920939
2100	0.135024	-0.573706	0.843754	0.482332	diet	0.529297
2105	-4.12909	-5.57231	-2.68586	0.00390394	diet	0.0108635
2109	-4.11154	-5.63768	-2.5854	0.000786747	diet	0.00381932
2129	18.9953	-4620.4	4658.4	0.000316942	diet	0.00260819
2164	-0.20477	-0.695721	0.286181	0.368836	diet	0.420942
2171	20.3752	-3546.5	3587.25	7.13221e-07	diet	0.0004019
2203	-1.33312	-2.60884	-0.0573944	0.094318	diet	0.141164
2225	19.9483	-9864.05	9903.94	0.0024727	diet	0.00780598
2231	21.7072	-19914.5	19957.9	0.000137905	diet	0.00172438
2267	19.6052	-3553.18	3592.39	0.00013267	diet	0.00172438
2285	0.29432	-0.508334	1.09698	0.314967	diet	0.371263
2292	0.136954	-0.978408	1.25232	0.536589	diet	0.580918
2314	19.8008	-12942.9	12982.5	0.029939	diet	0.0549531
2315	0.952035	0.196247	1.70782	0.0644347	diet	0.103297
2340	21.9385	-18487.7	18531.6	4.27396e-05	diet	0.00110438
2344	-2.28976	-9.20483	4.6253	0.681899	diet	0.71555
2356	19.463	-20245.8	20284.7	0.121149	diet	0.173048
2378	-0.320191	-1.15092	0.510542	0.316275	diet	0.371681
2394	20.3245	-15026.3	15067	0.00217326	diet	0.00714071
2411	1.4787	0.796968	2.16042	0.00173762	diet	0.00613886
2431	1.68049	-0.86038	4.22137	0.154128	diet	0.207035
2444	-0.59267	-1.3005	0.115157	0.1621	diet	0.215687
2481	-0.679495	-1.3009	-0.0580866	0.0452302	diet	0.0774688
2500	-0.690026	-1.46788	0.087824	0.125048	diet	0.176824
2501	-4.53757	-5.68917	-3.38596	0.00942151	diet	0.0210448
2514	-3.01399	-3.4731	-2.55489	0.000451236	diet	0.00297393
2517	-0.796558	-1.72082	0.127708	0.139861	diet	0.190596
2540	1.81624	0.0993938	3.53308	0.0230676	diet	0.0442129
2546	2.97578	1.56329	4.38826	0.000570471	diet	0.00319861
2565	-0.33512	-0.674125	0.00388511	0.111417	diet	0.160777
2566	-2.53395	-6.35423	1.28633	0.226303	diet	0.281195
2597	-0.482986	-1.80343	0.837458	0.363942	diet	0.417256
2602	-2.70807	-6.21393	0.797785	0.173123	diet	0.226608
2607	1.93883	0.391919	3.48575	0.00395643	diet	0.0109555
2626	-3.04584	-3.7802	-2.31147	0.00258817	diet	0.00805627
2630	-0.886985	-1.84096	0.0669848	0.13707	diet	0.187701
2677	-0.140396	-1.11702	0.836228	0.62775	diet	0.667428
2690	-3.55447	-4.39029	-2.71865	0.000200526	diet	0.00205448
2705	-2.60533	-3.28156	-1.9291	0.000533344	diet	0.00313062
2721	-0.520344	-1.80253	0.76184	0.400892	diet	0.450904
2729	0.0643396	-1.20317	1.33185	0.754681	diet	0.782452
2730	-0.551946	-1.11932	0.0154269	0.107297	diet	0.155829
2739	19.4892	-7593.63	7632.61	0.000498116	diet	0.00301833
2750	0.195372	-0.916683	1.30743	0.322129	diet	0.376724
2771	-7.38678	-10.9576	-3.816	0.0051034	diet	0.0132524
2801	19.626	-9564.6	9603.85	0.00161563	diet	0.00591841
2807	-2.09492	-6.59393	2.4041	0.43862	diet	0.487499
2826	-0.587845	-1.88709	0.711394	0.374862	diet	0.42502
2835	-0.934126	-2.01678	0.14853	0.171836	diet	0.225184
2848	-5.16666	-10.1569	-0.176422	0.0161663	diet	0.0330062
2862	4.0591	2.79813	5.32007	0.000149954	diet	0.00177893
2863	3.52037	2.14082	4.89992	0.000139954	diet	0.00172438
2888	-0.555534	-1.22951	0.118441	0.145499	diet	0.197801
2907	3.45604	3.02739	3.88468	4.6978e-05	diet	0.00110438
2917	-1.87978	-4.31986	0.56029	0.173432	diet	0.226749
2920	2.70313	1.48571	3.92054	0.00166746	diet	0.00600922
2956	-1.99916	-2.71785	-1.28048	0.0333402	diet	0.0598518
2964	1.54581	0.0802415	3.01137	0.0703725	diet	0.111078
2966	-3.43562	-4.35026	-2.52098	0.000636516	diet	0.00336786
2968	0.277555	0.0423327	0.512777	0.0782041	diet	0.121903
2984	-0.189691	-0.341417	-0.0379641	0.0717536	diet	0.112942
2991	-0.368189	-0.889457	0.153079	0.197039	diet	0.250919
3015	2.58551	1.69858	3.47243	0.00166893	diet	0.00600922
3031	20.4299	-11902.3	11943.1	0.00148192	diet	0.0056807
3046	3.98815	1.91671	6.05959	0.0097014	diet	0.0214803
3136	1.67783	-0.55052	3.90619	0.000227139	diet	0.00220997
3137	-1.03972	-1.91164	-0.167811	0.081215	diet	0.125555
3149	19.2938	-10436.9	10475.5	0.000485827	diet	0.00301833
3155	19.2879	-9259.63	9298.2	0.000875095	diet	0.00400907
3159	0.787802	-0.0480747	1.62368	0.0543573	diet	0.0906223
3188	2.13169	1.32092	2.94246	0.00378453	diet	0.010687
3203	20.656	-30188.9	30230.2	0.152626	diet	0.205508
3210	2.01343	0.664082	3.36278	0.02467	diet	0.0467278
3220	22.711	-40618.6	40664.1	0.00176039	diet	0.00616138
3232	-1.11437	-1.89594	-0.332792	0.0111147	diet	0.0240427
3242	24.5281	-49622.7	49671.8	8.02436e-05	diet	0.00141304
3257	1.89499	-0.902225	4.6922	0.110161	diet	0.159372
3258	0.735492	-0.366355	1.83734	0.170593	diet	0.224333
3261	0.866892	0.095305	1.63848	0.247546	diet	0.303574
3268	-4.93969	-5.82522	-4.05416	0.0247981	diet	0.0468917
3295	-4.10356	-8.57257	0.36544	0.0654041	diet	0.104406
3309	-0.375817	-0.830391	0.0787574	0.0827071	diet	0.127164
3311	2.68348	2.32885	3.0381	3.44875e-05	diet	0.00110181
3341	19.3532	-5543.47	5582.18	0.000862983	diet	0.00396972
3362	20.6973	-3552.58	3593.97	8.70731e-06	diet	0.000545174
3373	-0.344606	-2.14435	1.45514	0.960758	diet	0.965039
3387	-0.974272	-1.97079	0.0222497	0.111294	diet	0.160777
3391	2.51628	1.45203	3.58054	0.000440739	diet	0.00297393
3393	-0.144279	-0.332885	0.0443276	0.0054548	diet	0.0139717
3394	1.16798	0.425303	1.91066	0.013213	diet	0.0277819
3395	-3.60503	-7.1045	-0.105569	0.108794	diet	0.157599
3398	0.731645	-0.0745576	1.53785	0.00922977	diet	0.0207298
3402	18.6973	-3299.38	3336.77	0.0017312	diet	0.00613551
3408	-1.01929	-2.35944	0.320866	0.182983	diet	0.235895
3424	-1.38882	-2.21673	-0.560911	0.0212995	diet	0.0413204
3427	-0.548732	-3.08355	1.98609	0.532181	diet	0.577255
3435	20.5728	-9350.67	9391.82	0.000585872	diet	0.00320301
3440	-0.699104	-1.90655	0.508343	0.286476	diet	0.340928
3444	-3.4054	-4.68022	-2.13058	0.00158818	diet	0.00590258
3468	18.7543	-6941.37	6978.88	0.00355028	diet	0.0101295
3471	20.0704	-10568.7	10608.9	0.0081827	diet	0.0187057
3472	-2.97043	-4.0302	-1.91066	0.0159588	diet	0.0327818
3491	30.0308	-1.26987e+06	1.26993e+06	0.000462464	diet	0.00299889
3505	-1.08538	-2.28648	0.11571	0.12641	diet	0.177194
3508	1.06262	-0.0972581	2.22249	0.00611898	diet	0.0151896
3515	19.1796	-10054.6	10093	0.0105401	diet	0.0230653
3525	-2.99049	-4.17324	-1.80774	0.00486561	diet	0.012812
3526	-0.675706	-1.33675	-0.0146627	0.0948461	diet	0.141766
3538	-0.166649	-0.411355	0.078057	0.211316	diet	0.2655
3540	-0.498397	-1.0445	0.0477089	0.15189	diet	0.205006
3543	0.107076	-1.08147	1.29562	0.674526	diet	0.709796
3546	4.41815	3.63989	5.19642	0.000141992	diet	0.00172438
3629	19.384	-3316.59	3355.35	4.26124e-06	diet	0.000406353
3630	-5.69544	-10.6187	-0.772202	0.0547878	diet	0.0912051
3635	19.7422	-5407.52	5447.01	0.000399119	diet	0.00279383
3645	1.62332	0.670429	2.57621	0.0143382	diet	0.0299256
3651	-1.07146	-2.25471	0.111794	0.118499	diet	0.170342
3658	-0.770141	-2.28522	0.744941	0.324023	diet	0.377764
3666	-0.949496	-2.14235	0.243361	0.16892	diet	0.223181
3669	1.33268	0.74581	1.91954	0.00340736	diet	0.00982122
3673	2.64485	1.88253	3.40716	0.000463005	diet	0.00299889
3674	-0.253339	-0.336172	-0.170505	0.00362772	diet	0.0103244
3679	-0.729093	-1.18176	-0.27642	0.0333361	diet	0.0598518
3690	-3.15978	-4.993	-1.32656	0.0346677	diet	0.0617228
3699	-3.49092	-4.59693	-2.38491	0.000657299	diet	0.00342952
3705	-3.32715	-4.43376	-2.22054	0.00346242	diet	0.009953
3707	-0.337213	-0.783025	0.108599	0.179199	diet	0.232016
3708	-3.23632	-3.56145	-2.91119	2.77998e-05	diet	0.00106406
3722	23.3862	-46250.7	46297.5	0.0018449	diet	0.00637792
3733	2.99159	1.30145	4.68172	0.00290292	diet	0.00871038
3740	-2.96585	-7.19743	1.26573	0.181466	diet	0.234264
3743	0.375936	-0.573387	1.32526	0.322238	diet	0.376724
3748	3.58015	2.18071	4.97959	5.33671e-05	diet	0.00115232
3753	3.40675	2.05235	4.76116	0.000816538	diet	0.00387751
3803	0.536317	-0.553417	1.62605	0.375589	diet	0.425416
3819	0.353544	-2.72766	3.43475	0.945192	diet	0.950251
3841	21.6199	-5831.58	5874.82	0.0131256	diet	0.0276496
3847	20.6593	-6767.57	6808.89	0.0196925	diet	0.0387321
3891	3.3623	2.67596	4.04865	0.000331316	diet	0.00260977
3903	1.73738	-0.869411	4.34417	0.279011	diet	0.334212
3909	3.13956	1.86229	4.41682	0.000568282	diet	0.00319861
3940	23.9123	-63038.4	63086.2	0.00151564	diet	0.00573197
3945	0.42985	-2.20376	3.06346	0.556808	diet	0.600501
3949	1.62497	-0.311825	3.56176	0.137951	diet	0.188591
3955	19.3196	-5251.6	5290.24	0.00253883	diet	0.00795385
3984	19.4652	-10108	10147	0.000861515	diet	0.00396972
4089	-0.99846	-3.46988	1.47296	0.823884	diet	0.845644
4096	20.6173	-14399.3	14440.5	0.0296945	diet	0.0545933
4115	-0.187973	-1.63308	1.25714	0.720727	diet	0.748626
4116	18.25	-5154.48	5190.98	0.000181849	diet	0.00195185
4139	-1.01551	-2.47158	0.440562	0.201888	diet	0.255642
4221	1.31764	0.551598	2.08369	0.0189595	diet	0.0375524
4278	3.06513	1.56811	4.56215	0.000846181	diet	0.00393375
4315	0.138495	-0.476319	0.753309	0.791666	diet	0.816292
4324	2.98261	2.50568	3.45954	0.00149844	diet	0.00570522
4333	19.1737	-5914.82	5953.17	0.00636039	diet	0.0155155
4340	19.3439	-5329.62	5368.3	0.000156074	diet	0.00178153
4348	-0.183448	-0.704801	0.337905	0.790699	diet	0.816042
4385	5.10504	4.09227	6.11781	3.85468e-06	diet	0.000406353
4409	-1.08237	-2.75117	0.586431	0.238328	diet	0.293547
4424	1.43458	-1.02224	3.89141	0.293509	diet	0.348194
4430	18.4976	-8766.53	8803.53	0.00519166	diet	0.0134197
4435	0.178571	-0.682456	1.0396	0.924791	diet	0.931403
4451	0.446838	-0.708553	1.60223	0.266675	diet	0.323236
4457	-1.52711	-3.81292	0.758707	0.254067	diet	0.309885
4461	0.779509	-1.3127	2.87172	0.289768	diet	0.344481
4486	20.6381	-9985.24	10026.5	0.00943002	diet	0.0210448
4497	19.8458	-5609.71	5649.4	8.20329e-06	diet	0.00054383
4502	3.15223	2.27942	4.02503	0.000641501	diet	0.00337837
4562	20.8878	-9710.16	9751.93	0.000169851	diet	0.00189527
4619	20.6859	-14786.1	14827.4	0.125996	diet	0.177054
4698	-0.252735	-1.29741	0.791939	0.627196	diet	0.667428
4740	0.649094	-0.271944	1.57013	0.0789023	diet	0.122822
4751	1.50911	0.412522	2.60571	0.0500174	diet	0.0844484
4793	19.7127	-6003.25	6042.67	0.000110581	diet	0.00162975
4846	2.45515	1.70048	3.20983	0.00169551	diet	0.00606617
4861	0.0083356	-0.581748	0.59842	0.970509	diet	0.973966
4867	3.57889	2.8928	4.26499	0.000266515	diet	0.00234054
4880	20.5643	-3732.02	3773.15	2.93536e-07	diet	0.000330815
4892	0.94831	-0.0202466	1.91687	0.0941276	diet	0.141066
4970	20.8918	-5668.01	5709.79	0.0144446	diet	0.0300351
4972	3.97231	2.63027	5.31434	0.000138642	diet	0.00172438
4974	1.8527	0.346905	3.3585	0.0250259	diet	0.0471643
4975	2.42696	0.714067	4.13985	0.00599645	diet	0.0150178
4987	19.4955	-5670.53	5709.52	0.00189574	diet	0.00646815
4990	26.6503	-200580	200634	0.00218426	diet	0.00715598
5021	-1.33363	-2.80395	0.136689	0.125513	diet	0.177054
5024	-0.384296	-3.0256	2.25701	0.360638	diet	0.415158
5037	20.9827	-9422.96	9464.92	5.5213e-05	diet	0.00115232
5071	18.7407	-6836.72	6874.2	0.0218857	diet	0.0423074
5118	0.294466	-0.502304	1.09124	0.900473	diet	0.913441
5130	20.165	-9217.53	9257.86	0.000383037	diet	0.00276529
5134	2.83783	2.09516	3.58049	0.000120184	diet	0.00167753
5145	1.00772	-4.19198	6.20742	0.606648	diet	0.648665
5159	19.6583	-8451.65	8490.97	0.000649778	diet	0.00340604
5172	20.1955	-7539.07	7579.46	0.000323999	diet	0.00260819
5181	1.98177	1.03695	2.92659	0.00333736	diet	0.00970962
5190	3.13011	1.92588	4.33434	0.000111349	diet	0.00162975
5193	1.14397	-0.21299	2.50093	0.138978	diet	0.189622
5194	2.46446	0.416958	4.51196	0.0310404	diet	0.0565146
5214	2.40018	1.14823	3.65212	0.0108735	diet	0.0236573
5215	-0.0702196	-1.79929	1.65885	0.703948	diet	0.733903
5217	0.060877	-1.61899	1.74075	0.430763	diet	0.480188
5220	1.87834	0.387361	3.36932	0.0409131	diet	0.070828
5232	18.7462	-3995.25	4032.74	0.000142296	diet	0.00172438
5246	-0.441396	-1.55071	0.667919	0.445335	diet	0.493018
5255	1.41937	1.03257	1.80618	0.000682304	diet	0.00349526
5274	0.0387115	-0.777392	0.854815	0.65876	diet	0.693853
5280	22.6183	-30191.9	30237.1	0.125995	diet	0.177054
5284	1.45176	-0.0249697	2.92848	0.0710969	diet	0.112065
5285	0.88718	-0.0175884	1.79195	0.141965	diet	0.19323
5289	-0.554874	-1.8317	0.721956	0.749532	diet	0.77783
5294	0.943329	-0.278987	2.16565	0.102062	diet	0.150097
5296	-0.184651	-1.76548	1.39617	0.848144	diet	0.86503
5317	19.0114	-5034.9	5072.92	0.00212564	diet	0.00700467
5328	2.0208	0.896873	3.14473	0.0071363	diet	0.0167904
5329	20.5632	-9591.02	9632.15	1.5242e-05	diet	0.000715738
5345	6.89851	5.26252	8.5345	0.000180862	diet	0.00195185
5353	1.46737	-0.69462	3.62936	0.100291	diet	0.148548
5392	0.0599283	-0.759644	0.8795	0.194267	diet	0.247668
5398	20.6011	-6008.07	6049.27	0.000229429	diet	0.00220997
5403	3.28577	2.32575	4.24578	0.000843347	diet	0.00393375
5404	0.130004	-2.62341	2.88341	0.0253901	diet	0.0474853
5408	20.4029	-8787.18	8827.98	0.000172047	diet	0.00190095
5427	19.4121	-5668.57	5707.39	4.89532e-05	diet	0.00110438
5429	2.06265	0.356352	3.76894	0.0645796	diet	0.103314
5432	-6.18837	-8.16737	-4.20937	0.000712224	diet	0.00361566
5433	0.691936	0.201244	1.18263	0.0180355	diet	0.0359752
5454	0.289828	-2.67247	3.25212	0.170788	diet	0.224333
5457	19.893	-10350.5	10390.3	0.00476506	diet	0.0126656
5460	21.061	-5965.15	6007.27	2.81675e-06	diet	0.000406353
5483	0.926813	-2.01096	3.86458	0.232991	diet	0.287803
5484	0.984159	-0.491111	2.45943	0.0435545	diet	0.0749404
5488	1.40788	0.664905	2.15085	0.0183573	diet	0.0364236
5543	-0.66374	-2.4698	1.14232	0.546514	diet	0.590529
5552	-0.662626	-2.62315	1.2979	0.472096	diet	0.51857
5563	1.61133	0.0229068	3.19976	0.134387	diet	0.184925
5586	2.20743	0.594355	3.82051	0.0193673	diet	0.038159
5589	1.64516	0.078592	3.21172	0.0591366	diet	0.0972948
5592	0.808808	-0.16484	1.78246	0.106606	diet	0.155428
5609	18.1962	-4250.07	4286.47	0.000396037	diet	0.00279383
5616	0.668379	-0.265915	1.60267	0.192045	diet	0.245113
5637	1.69332	-0.0415321	3.42817	0.0621027	diet	0.100272
5638	0.822612	-0.604934	2.25016	0.0635056	diet	0.102098
5642	0.470957	0.127875	0.814039	0.0237576	diet	0.0451515
5645	-0.0312736	-1.26011	1.19756	0.829565	diet	0.849927
5701	18.5791	-4846.17	4883.33	0.000142086	diet	0.00172438
5725	0.338222	-0.464004	1.14045	0.215283	diet	0.269882
5735	0.245862	-1.11773	1.60946	0.363518	diet	0.417194
5745	-0.132116	-1.50625	1.24201	0.69368	diet	0.725047
5769	18.108	-5336.57	5372.78	0.00349989	diet	0.0100111
5803	2.10219	1.35003	2.85436	0.00180895	diet	0.00631173
5842	19.5518	-3518.08	3557.18	0.000105355	diet	0.00162359
5862	0.209577	-0.499911	0.919064	0.197998	diet	0.251572
5863	-2.45327	-3.83541	-1.07112	0.020678	diet	0.0405655
5895	0.806311	-0.513492	2.12611	0.153383	diet	0.20628
5910	19.8582	-7764.05	7803.77	4.60301e-05	diet	0.00110438
5927	20.3874	-11305.7	11346.5	0.00123888	diet	0.00510149
5945	0.169793	-0.419712	0.759298	0.175605	diet	0.228795
5959	20.3379	-5962.51	6003.18	2.05989e-05	diet	0.000892882
5973	-35.625	-5.13103e+06	5.13096e+06	0.00278941	diet	0.00849638
5977	0.657625	-0.924489	2.23974	0.488515	diet	0.533485
6000	0.319833	-0.348619	0.988284	0.0567446	diet	0.0939077
6007	20.0726	-6436.02	6476.17	0.00094396	diet	0.00418836
6009	2.91907	1.77087	4.06727	0.000625047	diet	0.00332387
6014	28.3707	-654233	654290	6.1614e-05	diet	0.00121823
6034	18.2217	-5687.98	5724.43	0.0293391	diet	0.054028
6049	20.8343	-7261.8	7303.47	0.000144631	diet	0.00173404
6055	-28.7125	-182964	182906	0.00684572	diet	0.016311
6075	18.7927	-4879.68	4917.27	0.00131848	diet	0.00530098
6103	0.136706	-0.634469	0.90788	0.56496	diet	0.608128
6105	3.43727	1.56702	5.30751	0.0067338	diet	0.0161468
6120	-0.245823	-1.40303	0.911388	0.18513	diet	0.237632
6135	1.44731	0.530496	2.36413	0.00698955	diet	0.0165488
6145	20.3915	-11541.3	11582.1	0.00192876	diet	0.00652767
6146	1.49033	0.800321	2.18034	0.00420713	diet	0.0114805
6155	5.00232	3.45369	6.55095	0.000478063	diet	0.00301833
6172	20.8112	-5969.01	6010.64	0.000310521	diet	0.00260819
6180	2.56069	1.74153	3.37986	4.15886e-05	diet	0.00110438
6183	2.42652	0.993333	3.85972	0.00573394	diet	0.0145204
6197	0.0598711	-1.06898	1.18872	0.584614	diet	0.627879
6217	-0.392845	-1.30862	0.522931	0.432849	diet	0.482037
6233	-3.15412	-6.60273	0.294488	0.134945	diet	0.185467
6279	28.4975	-756346	756403	0.000236301	diet	0.0022384
6286	4.25076	3.18933	5.31218	0.000386219	diet	0.00276529
6357	1.8996	0.0130071	3.78619	0.0666882	diet	0.106305
6360	21.7771	-9811.87	9855.42	0.00128154	diet	0.00519532
6361	0.707215	-0.670383	2.08481	0.301495	diet	0.357293
6365	0.792255	-0.154375	1.73888	0.222221	diet	0.276733
6366	20.0624	-6207.47	6247.6	0.000443851	diet	0.00297393
6390	0.464713	-0.818947	1.74837	0.51567	diet	0.559885
6392	0.765021	-0.606713	2.13675	0.354168	diet	0.408544
6400	1.47956	-0.299693	3.25881	0.0446306	diet	0.0766748
6416	1.87961	0.797899	2.96133	0.00137956	diet	0.0054553
6437	6.46588	5.4232	7.50855	0.000116002	diet	0.00167608
6439	0.517575	-0.441625	1.47677	0.385114	diet	0.43533
6461	18.7886	-9078.84	9116.42	0.0114773	diet	0.0247322
6476	1.98925	0.382121	3.59638	0.025317	diet	0.0474853
6486	0.0928642	-1.27028	1.456	0.599975	diet	0.642749
6489	1.46817	0.0738799	2.86246	0.0323183	diet	0.0587463
6521	0.288913	-0.588717	1.16654	0.318827	diet	0.3739
6533	25.1884	-83900.7	83951.1	0.000248421	diet	0.00225781
6546	2.11346	1.2847	2.94221	0.000314504	diet	0.00260819
6552	-0.444374	-1.18445	0.295697	0.34348	diet	0.397436
6554	5.96515	0.717131	11.2132	0.0513427	diet	0.0861926
6566	20.6911	-5512.17	5553.55	0.00322666	diet	0.00944533
6569	0.538143	-0.167163	1.24345	0.040682	diet	0.0705363
6571	1.68944	0.764325	2.61456	0.000957455	diet	0.00423158
6573	-2.00552	-6.09555	2.0845	0.390567	diet	0.441051
6580	19.1906	-6024.13	6062.52	0.00432974	diet	0.0116737
6587	30.7922	-2.50725e+06	2.50732e+06	0.001343	diet	0.00534826
6590	3.10448	2.95042	3.25853	3.65333e-06	diet	0.000406353
6591	2.31387	1.60864	3.0191	0.00442181	diet	0.0118652
6599	-1.36442	-2.6107	-0.11813	0.0867024	diet	0.131159
6601	-1.09321	-2.66585	0.479423	0.211918	diet	0.265959
6604	-4.31024	-5.74261	-2.87787	0.00137398	diet	0.00545238
6622	-0.687123	-1.09949	-0.274751	0.0229667	diet	0.0440945
6624	-0.713797	-1.16882	-0.258771	0.00923367	diet	0.0207298
6625	-2.82183	-3.52336	-2.1203	0.000280028	diet	0.00242763
6628	-4.47856	-8.00181	-0.955321	0.0816798	diet	0.1261
6638	-0.622339	-1.20354	-0.0411371	0.0742011	diet	0.115984
6649	-0.898051	-2.0623	0.266199	0.174701	diet	0.228087
6657	-0.170893	-1.09391	0.752127	0.843379	diet	0.862512
6665	0.64849	-0.602621	1.8996	0.270453	diet	0.327049
6673	18.4203	-4955.02	4991.86	0.00187537	diet	0.00642414
6674	-3.41341	-5.01534	-1.81147	0.00501355	diet	0.0131402
6683	-0.799333	-1.63669	0.0380204	0.105596	diet	0.154353
6697	-3.24755	-4.46202	-2.03308	0.00529983	diet	0.013668
6699	20.1049	-9377	9417.21	0.000848182	diet	0.00393375
6704	-0.663008	-1.19884	-0.12718	0.0618632	diet	0.100172
6713	-3.14878	-3.73469	-2.56287	0.000259293	diet	0.00230097
6715	-0.172828	-0.926721	0.581065	0.897504	diet	0.91125
6721	-1.30462	-3.34307	0.733837	0.230095	diet	0.284964
6737	-0.60387	-1.20712	-0.000617027	0.102284	diet	0.150097
6744	0.281639	-0.334842	0.89812	0.901745	diet	0.913908
6751	-3.22242	-4.09652	-2.34832	0.00107685	diet	0.0046321
6756	-5.30037	-6.29798	-4.30276	0.0164719	diet	0.0334518
6765	-0.476106	-0.728962	-0.22325	0.00712036	diet	0.016788
6767	-2.69791	-3.28259	-2.11323	0.000284824	diet	0.00245036
6786	-0.968659	-2.13155	0.194227	0.150823	diet	0.20381
6800	18.953	-3639.52	3677.43	0.000751018	diet	0.00376177
6804	0.00305525	-1.23212	1.23823	0.550917	diet	0.594716
6821	19.6163	-7876.81	7916.04	0.000402419	diet	0.00279389
6825	-2.13543	-7.1523	2.88144	0.412852	diet	0.462509
6836	2.89411	0.646788	5.14143	0.0143388	diet	0.0299256
6849	0.719168	-1.45643	2.89477	0.445228	diet	0.493018
6851	-1.18967	-2.66106	0.281725	0.135941	diet	0.186382
6865	0.693873	-0.612476	2.00022	0.309248	diet	0.365328
6880	19.2169	-13780.9	13819.3	0.125725	diet	0.177054
6882	20.4114	-3806.41	3847.24	0.0005218	diet	0.0030951
6901	-2.45248	-7.64318	2.73822	0.365763	diet	0.418917
6906	20.8885	-6076.92	6118.7	0.000588308	diet	0.00320301
6936	-2.15709	-3.80228	-0.511911	0.266735	diet	0.323236
6948	1.7307	0.473603	2.9878	0.0500546	diet	0.0844484
6976	0.838419	-1.48737	3.1642	0.493271	diet	0.537118
7081	-0.20528	-0.392122	-0.0184375	0.0841525	diet	0.128962
7088	-0.759071	-2.02711	0.50897	0.273594	diet	0.330129
7091	-3.38234	-4.29926	-2.46542	0.000783166	diet	0.00381932
7098	-0.980128	-2.25354	0.293289	0.178695	diet	0.232015
7102	0.764092	-2.24405	3.77223	0.31559	diet	0.371263
7103	-0.732886	-1.69504	0.229268	0.17486	diet	0.228087
7119	-2.99867	-3.535	-2.46235	0.000721674	diet	0.00363092
7123	-0.634193	-1.96313	0.694741	0.488427	diet	0.533485
7125	-0.6355	-1.14399	-0.127011	0.0513883	diet	0.0861926
7131	18.6407	-5070.63	5107.91	0.00159854	diet	0.00590675
7134	-0.216679	-0.408331	-0.0250278	0.0777973	diet	0.121437
7140	-0.990303	-2.27159	0.290979	0.177246	diet	0.230666
7147	-1.97982	-5.96274	2.0031	0.486466	diet	0.532458
7150	-0.333103	-0.867087	0.200881	0.186904	diet	0.239365
7154	2.55372	1.80634	3.30111	0.000258542	diet	0.00230097
7158	-5.13796	-9.83914	-0.43677	0.100339	diet	0.148548
7177	-3.18477	-4.03318	-2.33635	0.000926611	diet	0.00414401
7179	20.2965	-9690.71	9731.31	0.00291376	diet	0.00871038
7193	17.9247	-4937.74	4973.59	0.0029725	diet	0.00879266
7199	-1.03904	-2.32596	0.247884	0.16201	diet	0.215687
7213	-1.30735	-4.37872	1.76401	0.410933	diet	0.460818
7221	-4.18828	-7.79103	-0.585535	0.064317	diet	0.103255
7235	-5.81672	-7.88496	-3.74848	0.0304991	diet	0.0557995
7239	-0.223412	-0.840858	0.394033	0.766398	diet	0.79387
7253	19.2954	-5375.69	5414.28	0.000205415	diet	0.00206698
7279	21.249	-35038.7	35081.2	0.130697	diet	0.180953
7282	-1.06597	-2.17048	0.0385371	0.108795	diet	0.157599
7284	-2.26686	-3.10956	-1.42417	0.0127265	diet	0.0269095
7286	-0.516901	-0.808122	-0.225679	0.0208768	diet	0.0407767
7327	-0.585077	-1.12647	-0.0436814	0.08254	diet	0.12708
7330	-3.83703	-5.01981	-2.65424	0.00665453	diet	0.0160592
7336	-4.89133	-6.04676	-3.73589	0.00672638	diet	0.0161468
7351	-1.2165	-2.36955	-0.0634497	0.0916151	diet	0.137667
7365	-0.669716	-1.27554	-0.0638917	0.0818242	diet	0.12615
7374	-1.72011	-2.06795	-1.37228	0.000474141	diet	0.00301833
7379	-0.302284	-0.896915	0.292346	0.161912	diet	0.215687
7383	19.7524	-12693	12732.5	0.00272155	diet	0.00835746
7411	27.042	-476985	477040	0.0138904	diet	0.0291517
7412	20.3408	-9504.79	9545.47	0.000239746	diet	0.00225161
7417	0.802162	0.215213	1.38911	0.0300728	diet	0.055109
7429	20.2021	-8282.64	8323.05	4.45226e-05	diet	0.00110438
7439	2.17232	0.779232	3.56541	0.00405341	diet	0.0111965
7440	2.98822	2.21348	3.76296	0.000496053	diet	0.00301833
7447	20.4137	-15354.2	15395	0.00739738	diet	0.0172964
7448	-1.07311	-2.39565	0.249436	0.163183	diet	0.216872
7450	20.747	-9067.58	9109.07	0.000357816	diet	0.002705
7452	-1.51963	-2.95081	-0.0884451	0.202109	diet	0.255642
7464	0.777133	-0.716889	2.27116	0.233154	diet	0.287803
7486	1.02779	0.159916	1.89567	0.084616	diet	0.129392
7487	18.2253	-5654.51	5690.96	0.00160438	diet	0.00590892
7488	3.43722	2.25338	4.62106	0.000246954	diet	0.00225781
7490	19.4288	-3402.33	3441.18	1.36588e-05	diet	0.000699703
7497	25.8208	-199130	199182	0.000384827	diet	0.00276529
7505	20.1608	-6498.9	6539.22	0.000156237	diet	0.00178153
7523	-1.14249	-2.95269	0.66771	0.279449	diet	0.334212
7544	19.6618	-8926.79	8966.12	0.000322774	diet	0.00260819
7552	2.48393	0.741845	4.22601	0.0362108	diet	0.0640653
7557	2.41904	0.835221	4.00285	0.0266412	diet	0.0495455
7566	2.20301	0.135875	4.27014	0.103347	diet	0.151459
7572	0.879924	-0.626552	2.3864	0.256291	diet	0.312259
7575	1.02486	0.33622	1.71351	0.0243542	diet	0.0462075
7579	19.5328	-3165.99	3205.06	4.79229e-05	diet	0.00110438
7598	0.502938	-1.48882	2.4947	0.652565	diet	0.688614
7604	20.3701	-3665.21	3705.95	0.000211694	diet	0.00211022
7606	18.0776	-4879.78	4915.93	0.0145963	diet	0.0301836
7610	20.2929	-9382.6	9423.19	0.00045981	diet	0.00299889
7611	-3.39988	-6.09689	-0.702875	0.0384239	diet	0.0673464
7612	17.2995	-3516.78	3551.38	0.0161221	diet	0.0329757
7619	-1.91628	-2.32004	-1.51252	0.0114133	diet	0.0246414
7626	20.8826	-3749.94	3791.7	0.000124233	diet	0.00170744
7631	0.00570067	-0.696536	0.707938	0.233532	diet	0.287955
7651	0.387632	-0.852346	1.62761	0.535571	diet	0.580374
7653	19.6696	-6277.44	6316.78	0.0004912	diet	0.00301833
7659	20.3707	-6057.56	6098.3	0.000610191	diet	0.00329133
7661	20.3952	-6027.34	6068.13	0.000543254	diet	0.00317227
7662	3.60978	2.12926	5.09029	0.00184485	diet	0.00637792
7686	2.86744	2.01526	3.71963	0.000530411	diet	0.0031297
7698	18.9709	-8023	8060.95	0.000584696	diet	0.00320301
7713	20.5171	-9161.3	9202.33	0.000110557	diet	0.00162975
7719	20.3323	-4579.76	4620.42	0.000672422	diet	0.00347624
7736	2.23621	1.56466	2.90776	0.000356976	diet	0.002705
7753	19.3932	-10494.9	10533.7	0.00951331	diet	0.0211053
7754	19.4416	-11390.5	11429.4	0.000184356	diet	0.00196008
7765	2.17793	0.182341	4.17351	0.0607371	diet	0.0987746
7774	20.9345	-9237.92	9279.79	4.51319e-05	diet	0.00110438
7794	18.536	-15860.1	15897.1	0.124922	diet	0.176824
7812	2.3641	1.52262	3.20559	0.00838819	diet	0.0191366
7857	19.3165	-9465.48	9504.11	0.00407134	diet	0.0112186
7859	1.58065	-0.0707307	3.23204	0.0413963	diet	0.071445
7860	20.7734	-6099.78	6141.33	0.000228557	diet	0.00220997
7868	19.565	-9117.59	9156.72	0.000267906	diet	0.00234054
7869	20.2046	-6314.42	6354.83	9.26041e-06	diet	0.000549289
7872	0.387906	-1.48122	2.25704	0.643701	diet	0.681815
7904	2.27793	0.00373402	4.55213	0.0735808	diet	0.115174
7909	19.1915	-3459.69	3498.07	8.00319e-06	diet	0.00054383
7923	1.52891	0.308546	2.74927	0.00790066	diet	0.018246
7943	18.4999	-5067.74	5104.74	0.0026793	diet	0.00825019
7956	1.90509	0.545176	3.26501	0.00386863	diet	0.0107955
7987	20.927	-39728	39769.8	0.127993	diet	0.178524
7992	20.8739	-5972.53	6014.28	0.000138656	diet	0.00172438
7993	2.87769	1.27608	4.47929	0.0062658	diet	0.0153904
7994	0.419265	-0.541129	1.37966	0.802114	diet	0.825555
7998	1.55917	0.824945	2.2934	0.00126629	diet	0.0051707
8000	1.66038	1.19509	2.12566	0.00041532	diet	0.00283676
8020	28.8714	-1.08232e+06	1.08238e+06	0.00338204	diet	0.00979836
8036	21.7112	-10071.4	10114.8	0.000381649	diet	0.00276529
8038	2.03648	1.43519	2.63776	0.00598464	diet	0.0150178
8040	5.09146	3.73483	6.44809	0.000118546	diet	0.00167753
8046	19.8676	-5749.07	5788.8	3.01302e-05	diet	0.00106406
8058	0.708976	-0.646337	2.06429	0.0513943	diet	0.0861926
8069	20.0594	-3531.79	3571.91	2.64228e-06	diet	0.000406353
8076	0.102688	-3.4474	3.65278	0.985446	diet	0.985908
8091	0.17842	-1.27135	1.62819	0.324133	diet	0.377764
8112	20.1671	-3790.16	3830.49	0.000719994	diet	0.00363092
8114	0.461358	-0.820682	1.7434	0.64454	diet	0.682062
8116	-0.688453	-1.5667	0.189794	0.178965	diet	0.232016
8121	20.5728	-5900.49	5941.64	5.11872e-06	diet	0.000412057
8126	20.683	-10481.3	10522.6	0.00124029	diet	0.00510149
8135	21.0853	-10578.7	10620.8	0.000334101	diet	0.00260977
8158	2.24673	0.542062	3.95141	0.0209359	diet	0.0408214
8162	20.0326	-5856.68	5896.75	0.000120568	diet	0.00167753
8164	3.22584	1.38323	5.06846	0.00591083	diet	0.0149027
8166	2.41991	0.827076	4.01274	0.0071098	diet	0.016788
8169	-1.01376	-1.67818	-0.349348	0.113674	diet	0.163825
8178	19.3526	-5568.94	5607.65	0.000335774	diet	0.00260977
8181	26.3208	-61195.9	61248.6	0.000213456	diet	0.00211022
8184	0.75548	-0.704247	2.21521	0.322808	diet	0.376999
8191	0.21852	-2.32846	2.7655	0.934685	diet	0.940527
15	-0.0138366	-0.90113	0.873457	0.976906	drug	0.998163
16	-1.57559	-2.76718	-0.384008	0.00168957	drug	0.00524557
17	0.539582	0.231387	0.847776	0.000470381	drug	0.00168828
22	-0.551177	-1.09803	-0.00432152	0.0673491	drug	0.125875
24	-0.159983	-0.605096	0.28513	0.485581	drug	0.608732
35	0.97425	0.365853	1.58265	0.00112453	drug	0.00364179
40	0.0360678	-0.802152	0.874288	0.943278	drug	0.975297
41	0.297978	0.252481	0.343475	6.22517e-38	drug	1.00225e-36
43	-15.8063	-5097.16	5065.55	0.236767	drug	0.358651
51	0.259369	-0.0532758	0.572013	0.108936	drug	0.189269
52	0.138267	0.0391144	0.23742	0.00661762	drug	0.0177573
57	-0.0503017	-0.523867	0.423264	0.844701	drug	0.913572
58	0.45063	0.386343	0.514918	1.39422e-43	drug	2.41736e-42
59	-1.5733	-1.61689	-1.52972	0	drug	0
62	-0.275767	-0.563397	0.0118631	0.0583139	drug	0.111768
75	0.252588	-0.0838549	0.589031	0.144503	drug	0.236707
76	1.25895	0.764663	1.75324	1.44878e-06	drug	7.52433e-06
78	0.275155	-0.23974	0.79005	0.314381	drug	0.44567
85	0.502631	0.145408	0.859853	0.00498724	drug	0.0137088
90	0.0246984	-0.00904267	0.0584395	0.151639	drug	0.246899
91	1.37174	1.35586	1.38761	0	drug	0
92	-0.184687	-0.967362	0.597988	0.643407	drug	0.737659
93	0.425174	0.0941517	0.756196	0.0150022	drug	0.0355242
98	0.525965	0.00297368	1.04896	0.0573568	drug	0.110498
99	-0.190733	-0.256334	-0.125132	1.13315e-08	drug	6.97845e-08
102	0.713619	0.238394	1.18884	0.0032497	drug	0.00963794
106	0.727375	0.485621	0.969129	3.05081e-09	drug	1.96472e-08
107	0.0888676	-0.0303295	0.208065	0.145074	drug	0.237299
108	0.476852	-0.463056	1.41676	0.325856	drug	0.455633
110	-0.159983	-0.475321	0.155356	0.317712	drug	0.447018
114	1.18315	0.490196	1.87611	0.000529501	drug	0.00186484
116	1.22614	1.07937	1.3729	3.46805e-70	drug	8.88294e-69
120	-0.155817	-0.337373	0.0257395	0.0912257	drug	0.162419
121	0.81093	0.330688	1.29117	0.0158497	drug	0.0372138
123	0.160202	0.0701304	0.250274	0.000492014	drug	0.00175475
125	1.25954	0.71165	1.80743	2.94335e-05	drug	0.000127094
126	0.276713	-0.422627	0.976052	0.496006	drug	0.61496
128	1.68839	1.12622	2.25057	5.30759e-11	drug	3.69238e-10
130	0.225787	0.205735	0.245839	2.70004e-108	drug	8.94984e-107
131	-0.280659	-0.341001	-0.220317	8.5184e-20	drug	8.57164e-19
132	-0.539181	-0.599988	-0.478374	9.07977e-70	drug	2.27398e-68
134	0.00356852	-0.201291	0.208429	0.972312	drug	0.995273
142	0.19101	0.0813346	0.300684	0.000755121	drug	0.00256332
143	1.30865	1.19952	1.41777	1.05485e-146	drug	4.75526e-145
144	1.59834	1.45769	1.73899	1.70868e-132	drug	7.13217e-131
145	0.28819	-0.302014	0.878394	0.338671	drug	0.470053
146	-0.0845578	-0.136606	-0.03251	0.00164417	drug	0.00511874
147	1.25929	1.189	1.32959	2.03603464519886e-318	drug	1.76508543834031e-316
149	-0.130467	-0.166911	-0.0940228	2.26095e-12	drug	1.74526e-11
150	0.955464	0.703213	1.20771	1.07983e-14	drug	9.08183e-14
151	0.334841	0.290519	0.379163	4.71622e-50	drug	9.1641e-49
154	0.182609	-0.214989	0.580207	0.376445	drug	0.505666
160	-0.0214912	-0.540695	0.497712	0.934861	drug	0.972596
161	0.613106	-0.175161	1.40137	0.136852	drug	0.225816
164	0.568025	0.475742	0.660307	9.94246e-35	drug	1.53495e-33
165	0.903961	-2.64345	4.45137	0.59347	drug	0.697732
168	-0.358494	-0.630885	-0.0861026	0.00968691	drug	0.0246994
169	0.202184	0.165987	0.23838	5.27011e-28	drug	6.74934e-27
171	-15.7599	-3076.71	3045.19	0.0435097	drug	0.0881931
172	-0.694763	-1.52381	0.134287	0.108993	drug	0.189269
173	118631	-3.27641e+07	3.30014e+07	0.999897	drug	1
176	1.05745	0.299676	1.81523	0.0184222	drug	0.041943
177	-0.259741	-0.500421	-0.0190601	0.0349496	drug	0.0726719
181	0.415583	0.352339	0.478827	1.05698e-37	drug	1.67777e-36
182	-2.38341	-2.45556	-2.31125	0	drug	0
183	1.28181	0.789216	1.7744	8.30908e-08	drug	4.77772e-07
184	-0.173384	-0.494707	0.147938	0.296354	drug	0.425466
190	2.11512	-0.830513	5.06076	0.081783	drug	0.14866
192	-0.0136348	-348866	348866	1	drug	1
193	-23.4433	-129276	129229	0.0171935	drug	0.0395451
199	-0.310978	-0.804146	0.18219	0.21795	drug	0.335103
201	-0.995927	-1.32079	-0.671066	1.53427e-10	drug	1.04795e-09
205	-1.78062	-1.86385	-1.69739	0	drug	0
207	0.847298	0.195605	1.49899	0.0235641	drug	0.0517676
208	0.0859386	0.0683711	0.103506	8.57972e-22	drug	9.47975e-21
209	0.733101	0.128548	1.33765	0.016768	drug	0.0388839
210	0.46032	0.0102093	0.910431	0.055983	drug	0.108498
211	-0.986956	-1.29876	-0.675151	1.52002e-10	drug	1.04455e-09
214	1.55957	1.17293	1.94621	5.52754e-13	drug	4.41811e-12
215	-0.372044	-0.73058	-0.0135079	0.0417184	drug	0.0848675
219	-0.62962	-0.88279	-0.376451	3.72659e-06	drug	1.85835e-05
220	-2.29903	-3.15538	-1.44267	7.00885e-23	drug	8.40317e-22
225	-0.0220524	-0.234374	0.190269	0.84121	drug	0.911937
226	0.980867	-0.525999	2.48773	0.197472	drug	0.309098
227	1.19484	0.97088	1.41881	2.15994e-28	drug	2.86382e-27
230	-0.0953119	-1.17712	0.986491	0.858928	drug	0.919424
232	-0.405649	-1.09124	0.279944	0.266129	drug	0.391551
234	-0.284656	-1.13538	0.566074	0.585863	drug	0.694739
241	-0.868279	-1.13841	-0.598152	4.4651e-10	drug	2.99534e-09
249	2.83848	1.44262	4.23433	0.00110658	drug	0.00359401
251	1.27684	0.56545	1.98823	0.000318112	drug	0.00117289
255	-0.640532	-1.03802	-0.243044	0.00129694	drug	0.00417615
257	1.22548	1.18516	1.26581	0	drug	0
258	-0.278826	-0.439227	-0.118425	0.000643635	drug	0.00224575
260	-1.73521	-2.10006	-1.37036	8.51767e-49	drug	1.5999e-47
261	0.231577	-0.0335572	0.49671	0.0911411	drug	0.162419
270	-0.879254	-1.53602	-0.222489	0.00372193	drug	0.0106462
274	0.416465	0.216989	0.61594	6.25809e-05	drug	0.000259297
279	0.855744	0.479265	1.23222	1.067e-05	drug	4.84882e-05
289	-0.961294	-1.71548	-0.207112	0.0179014	drug	0.0409227
294	-0.319065	-0.387632	-0.250499	4.91365e-20	drug	5.03426e-19
297	1.51874	-0.22835	3.26583	0.203614	drug	0.316515
303	-0.165293	-0.326774	-0.00381296	0.0450962	drug	0.090756
310	0.344825	-0.183753	0.873404	0.315653	drug	0.44635
313	-0.428528	-0.629483	-0.227572	2.57069e-05	drug	0.00011273
320	0.650138	-0.431269	1.73155	0.243876	drug	0.365976
326	-0.00219947	-218670	218670	1	drug	1
329	-0.0290121	-0.0808846	0.0228603	0.273355	drug	0.400093
331	2.3074	-237557	237561	1	drug	1
333	1.3975	1.08653	1.70847	8.37989e-22	drug	9.35063e-21
336	0.537681	0.174586	0.900775	0.00356826	drug	0.0103114
342	-0.171336	-0.30195	-0.0407226	0.0109941	drug	0.0275955
346	0.536315	0.181807	0.890822	0.00343746	drug	0.0100104
347	0.138682	-0.293076	0.570439	0.536189	drug	0.649185
350	3.51455	2.48637	4.54273	2.01414e-29	drug	2.70231e-28
353	0.058074	-0.10424	0.220388	0.484093	drug	0.607542
354	0.62293	0.0993311	1.14653	0.0190818	drug	0.0431831
355	3.45182	0.14224	6.76141	0.00329857	drug	0.00970624
357	-0.00656326	-0.054515	0.0413884	0.788556	drug	0.868874
362	1.20529	0.748153	1.66243	1.19495e-07	drug	6.76736e-07
365	0.00792074	-0.0755056	0.0913471	0.855515	drug	0.919424
367	-0.641242	-1.12029	-0.162196	0.00777186	drug	0.020417
370	0.49305	0.462846	0.523253	5.24952e-231	drug	3.28678e-229
377	0.43471	-0.394989	1.26441	0.303035	drug	0.433952
378	0.565408	0.268381	0.862436	0.000148563	drug	0.000579785
379	0.171511	0.102002	0.24102	1.47393e-06	drug	7.61982e-06
380	-0.842996	-1.30701	-0.378984	0.000288766	drug	0.00107406
381	1.07373	0.913383	1.23407	7.17881e-43	drug	1.22584e-41
386	1.31595	1.18866	1.44323	7.08329e-110	drug	2.41905e-108
387	-0.114801	-0.291211	0.061609	0.207244	drug	0.32117
389	0.944022	0.0467655	1.84128	0.0576133	drug	0.110614
390	-2.90575	-3.88331	-1.9282	1.04369e-14	drug	8.84393e-14
393	-0.287268	-0.849302	0.274766	0.314943	drug	0.445906
394	0.565337	0.456368	0.674306	4.59778e-25	drug	5.63227e-24
395	-0.2496	-0.567899	0.0686985	0.125978	drug	0.211011
396	-0.0305961	-0.129422	0.0682303	0.545014	drug	0.656931
397	-0.672145	-0.724935	-0.619355	8.1156e-133	drug	3.5178e-131
399	-0.422198	-0.679313	-0.165084	0.00121015	drug	0.00390786
403	0.5663	0.464113	0.668487	3.1035e-28	drug	4.06703e-27
404	2.69728	-0.361784	5.75635	0.0465086	drug	0.0930999
408	-3.19396	-4.36048	-2.02745	3.98687e-17	drug	3.62355e-16
409	0.51248	-0.173095	1.19806	0.134011	drug	0.222431
410	-0.533219	-0.763241	-0.303198	4.32659e-06	drug	2.12003e-05
414	0.482444	-0.344182	1.30907	0.259539	drug	0.383859
422	0.308376	0.245422	0.37133	4.97868e-22	drug	5.78451e-21
429	0.140681	-0.880147	1.16151	0.789023	drug	0.868874
431	-1.06328	-1.49699	-0.629566	4.67968e-07	drug	2.52345e-06
434	0.14155	0.0659261	0.217174	0.000247742	drug	0.000924521
436	2.64368	-0.663921	5.95128	0.040352	drug	0.0828355
438	0.477605	-0.0996763	1.05489	0.152181	drug	0.24713
439	0.844107	0.266521	1.42169	0.00343741	drug	0.0100104
444	0.190047	-0.30516	0.685254	0.448133	drug	0.573915
448	-0.800023	-1.24698	-0.353063	0.000314205	drug	0.00116483
450	0.0503912	-0.0169715	0.117754	0.142762	drug	0.234537
452	0.833431	0.654277	1.01259	7.07991e-21	drug	7.52741e-20
456	0.0337617	-0.0248978	0.0924212	0.260071	drug	0.384142
459	0.0795691	0.0617636	0.0973746	1.91184e-18	drug	1.85745e-17
461	-0.283804	-0.637432	0.0698233	0.113275	drug	0.1952
463	-0.7163	-1.23103	-0.201567	0.00506474	drug	0.013888
466	-0.109231	-0.462601	0.244139	0.548514	drug	0.660444
468	-0.653146	-0.940564	-0.365728	4.97765e-06	drug	2.42849e-05
470	0.491881	0.427881	0.55588	1.26029e-52	drug	2.58244e-51
476	-0.118516	-0.563454	0.326423	0.617388	drug	0.71437
478	-0.940809	-1.07734	-0.804278	9.28986e-45	drug	1.66185e-43
482	-0.601315	-0.652216	-0.550414	4.65782e-123	drug	1.74979e-121
483	0.474894	0.0601891	0.889598	0.0254401	drug	0.0553495
484	-0.78845	-1.76715	0.19025	0.0857904	drug	0.15445
486	-0.474031	-0.766965	-0.181098	0.00137794	drug	0.00441176
487	0.0276111	-0.0954771	0.150699	0.662704	drug	0.754412
493	-0.0647812	-0.50406	0.374498	0.807404	drug	0.880024
496	-1.35035	-1.90342	-0.797286	7.37805e-08	drug	4.26413e-07
498	1.43299	1.08135	1.78464	1.10452e-17	drug	1.03732e-16
501	0.0686381	0.0136399	0.123636	0.0146261	drug	0.0349229
502	-15.0834	-3977.78	3947.61	0.251819	drug	0.374407
503	-28.6097	-2.06191e+06	2.06185e+06	0.109351	drug	0.189307
505	0.0433441	0.0104738	0.0762144	0.00974725	drug	0.0247972
508	0.0833089	-0.724216	0.890834	0.841539	drug	0.911937
509	1.31003	0.937811	1.68225	2.59226e-14	drug	2.11701e-13
510	0.334677	-0.391814	1.06117	0.36144	drug	0.493151
512	0.010979	-0.0323631	0.0543211	0.619622	drug	0.714999
513	1.467	0.692646	2.24135	5.90297e-06	drug	2.86752e-05
514	0.138182	0.0561527	0.220211	0.000991369	drug	0.0032861
516	0.319353	0.279234	0.359471	2.57366e-55	drug	5.37133e-54
519	-0.522408	-0.642971	-0.401845	1.01908e-17	drug	9.73304e-17
520	0.416361	0.0426527	0.790069	0.0286335	drug	0.0611173
523	-17.6002	-15696.5	15661.3	0.284729	drug	0.412757
531	21.982	-25573.2	25617.1	2.10034e-06	drug	1.06147e-05
537	-0.671393	-0.959965	-0.38282	9.61307e-06	drug	4.40404e-05
541	-0.730481	-1.49033	0.0293645	0.0523698	drug	0.102629
543	0.011861	-0.239076	0.262798	0.926686	drug	0.967475
547	-0.495582	-0.832224	-0.158941	0.0037626	drug	0.0107353
550	1.00777	0.261614	1.75393	0.0127487	drug	0.0311717
556	0.429367	0.348573	0.510161	2.79488e-25	drug	3.46135e-24
557	-0.972149	-2.52341	0.579114	0.208786	drug	0.322332
559	0.226863	0.0336406	0.420085	0.0209733	drug	0.0467134
562	0.516633	0.409558	0.623708	5.90151e-22	drug	6.78674e-21
564	1.02871	0.930736	1.12669	1.12492e-102	drug	3.52163e-101
565	-0.607024	-1.26556	0.0515096	0.0729962	drug	0.135085
570	1.49226	0.581081	2.40344	0.00059878	drug	0.00210226
571	0.879245	0.242274	1.51622	0.00297955	drug	0.00890703
572	1.13591	0.715847	1.55597	7.21043e-08	drug	4.18874e-07
576	-2.23696	-3.7125	-0.761422	0.000163804	drug	0.000623674
577	0.634253	0.257556	1.01095	0.00148264	drug	0.00469364
579	-0.0203004	-0.506294	0.465693	0.935694	drug	0.972596
580	-0.812156	-1.47812	-0.14619	0.0194572	drug	0.0438565
582	0.66926	-0.546125	1.88464	0.317356	drug	0.447018
583	0.17376	0.125394	0.222125	1.77306e-12	drug	1.38766e-11
586	0.586945	-0.00846307	1.18235	0.0506416	drug	0.0997781
590	0.581213	0.314351	0.848074	1.74842e-05	drug	7.85047e-05
592	0.233775	0.0736237	0.393926	0.00424561	drug	0.0119178
596	0.733978	0.1688	1.29916	0.0108768	drug	0.027362
597	0.278498	0.265951	0.291044	0	drug	0
598	-0.0408217	-0.742803	0.66116	0.907241	drug	0.954678
600	0.243785	0.158723	0.328847	1.78191e-08	drug	1.07968e-07
601	0.589726	0.466375	0.713076	7.74881e-22	drug	8.73291e-21
603	0.152602	0.0347666	0.270437	0.01146	drug	0.0287009
604	-2.51431	-3.00685	-2.02177	1.89301e-40	drug	3.18422e-39
607	0.716256	-0.241584	1.6741	0.154997	drug	0.25062
610	2.0657	-247404	247408	1	drug	1
611	-26.7652	-2.18391e+06	2.18386e+06	0.384956	drug	0.513427
612	-0.0173926	-0.0319092	-0.00287609	0.0188734	drug	0.0427973
615	20.1127	-14614.6	14654.8	0.00636317	drug	0.0171153
617	0.231414	-0.0261536	0.488982	0.0843998	drug	0.152434
626	-0.369217	-0.642722	-0.0957123	0.00717204	drug	0.0189295
631	-0.439038	-0.49109	-0.386986	1.08614e-62	drug	2.66105e-61
632	-0.166257	-0.429747	0.0972332	0.217944	drug	0.335103
634	-0.926615	-1.1354	-0.717833	5.8794e-20	drug	5.96945e-19
638	-0.159048	-0.473535	0.15544	0.323737	drug	0.453232
644	1.58625	0.690392	2.48211	0.000154938	drug	0.000600051
649	0.466002	-0.283318	1.21532	0.241641	drug	0.364077
653	-0.0237267	-0.420641	0.373188	0.908112	drug	0.954703
656	0.251007	-0.526326	1.02834	0.534675	drug	0.648631
657	0.0340266	-0.545487	0.61354	0.933389	drug	0.972596
660	1.11772	0.344102	1.89134	0.00250568	drug	0.00761159
661	0.734995	0.30162	1.16837	0.000713005	drug	0.00244987
673	0.724107	-0.0128089	1.46102	0.0524528	drug	0.102629
678	0.0442852	-0.150196	0.238767	0.656365	drug	0.748708
683	0.189347	0.136984	0.241709	1.36849e-12	drug	1.07852e-11
684	0.581755	0.272421	0.891088	0.000332644	drug	0.00122114
685	0.624135	0.142491	1.10578	0.0108166	drug	0.0272714
687	-24.1024	-990644	990596	0.477472	drug	0.601914
690	0.727444	0.406244	1.04864	9.94517e-06	drug	4.53774e-05
695	-0.0213517	-0.070957	0.0282536	0.399782	drug	0.527966
696	-0.106019	-1.0463	0.834266	0.853818	drug	0.919424
703	-0.124682	-0.145139	-0.104224	8.36102e-33	drug	1.23985e-31
709	-0.740168	-1.71712	0.236783	0.173528	drug	0.277273
710	0.60977	0.282624	0.936915	0.000384155	drug	0.0013921
711	0.988029	0.277725	1.69833	0.00624832	drug	0.0168465
712	0.400187	-0.0433712	0.843745	0.0839065	drug	0.151786
716	-0.402082	-0.812542	0.00837863	0.0537084	drug	0.104722
722	-0.198939	-0.551483	0.153604	0.279286	drug	0.40666
728	-0.753772	-1.54736	0.0398128	0.0414563	drug	0.0844869
735	0.0677288	-0.388451	0.523909	0.772044	drug	0.854709
736	0.400874	-0.0635769	0.865324	0.0958569	drug	0.169593
738	-0.798509	-1.62617	0.0291501	0.0485138	drug	0.0964286
740	-0.598081	-1.7404	0.544242	0.298553	drug	0.428078
743	-0.312315	-1.04819	0.423559	0.403519	drug	0.530648
749	-0.130668	-0.416097	0.154761	0.375164	drug	0.504547
755	2.08852	-0.418831	4.59587	0.058768	drug	0.112447
758	-0.163541	-0.492997	0.165915	0.327362	drug	0.457171
777	-1.79166	-2.71213	-0.871192	1.92827e-06	drug	9.83329e-06
778	-0.747227	-1.26599	-0.228465	0.00303064	drug	0.0090358
785	0.886725	0.201357	1.57209	0.0169022	drug	0.0391146
787	-0.101447	-0.581456	0.378563	0.679913	drug	0.770887
789	-20.5948	-2901.81	2860.62	2.87529e-88	drug	7.90353e-87
790	-1.52606	-2.47193	-0.580178	0.000114466	drug	0.000455841
792	-7.09567	-8.22894	-5.96239	0	drug	0
793	0.106622	0.00192862	0.211316	0.046389	drug	0.0930257
803	-19.296	-16517.9	16479.3	0.0297444	drug	0.0630112
805	0.222495	-0.481999	0.92699	0.541486	drug	0.653377
812	0.318696	0.264699	0.372694	2.44217e-31	drug	3.44041e-30
813	-25.2922	-393644	393593	0.0440498	drug	0.088968
816	-0.674326	-1.07872	-0.269935	0.000794637	drug	0.00268936
818	0.480333	0.341968	0.618698	5.59358e-12	drug	4.21585e-11
820	-0.407978	-0.449175	-0.366781	5.65119e-85	drug	1.48114e-83
823	-1.98229	-2.18639	-1.7782	2.08173e-124	drug	8.37898e-123
827	2.72887	1.89841	3.55933	7.30702e-15	drug	6.28627e-14
834	-1.48767	-1.64286	-1.33248	3.03164e-162	drug	1.55302e-160
836	0.423634	-0.102265	0.949532	0.130336	drug	0.217613
837	1.37582	1.02644	1.72521	9.60077e-12	drug	7.02602e-11
839	-0.358167	-0.905544	0.18921	0.227533	drug	0.346332
840	0.00940652	-0.360868	0.379681	0.967024	drug	0.991661
841	-24.702	-150774	150725	0.00135	drug	0.0043346
843	0.387897	0.218662	0.557132	6.49025e-06	drug	3.09937e-05
851	1.69453	1.28433	2.10472	2.72774e-19	drug	2.69663e-18
852	0.777963	0.71861	0.837317	2.50446e-156	drug	1.22719e-154
853	1.98226	1.69813	2.26639	4.10253e-62	drug	9.83735e-61
854	-0.703102	-1.28713	-0.119077	0.0154808	drug	0.0364235
857	0.069126	-0.592038	0.73029	0.839945	drug	0.911937
859	0.40547	-0.0529924	0.863933	0.0821678	drug	0.149119
861	0.613127	-0.141122	1.36737	0.109221	drug	0.189307
863	0.673102	0.420761	0.925443	1.25215e-07	drug	7.02074e-07
871	3.23434	0.281481	6.18719	0.00156606	drug	0.00493001
872	0.230549	-0.00105214	0.462151	0.0505524	drug	0.0997768
873	-20.8919	-99705.1	99663.3	0.347066	drug	0.47817
874	-1.48689	-2.06831	-0.905477	1.23501e-07	drug	6.95926e-07
876	-35.7159	-2.68487e+07	2.68486e+07	0.0877212	drug	0.157674
877	-15.652	-2573.87	2542.56	0.019965	drug	0.0448218
878	0.273681	-0.253111	0.800473	0.316958	drug	0.447018
879	-0.0295883	-0.337295	0.278118	0.851727	drug	0.919424
880	7.63776	-1.91458e+07	1.91458e+07	0.999998	drug	1
881	-2.73876	-4.22449	-1.25304	8.51559e-07	drug	4.50566e-06
882	0.622688	-0.300622	1.546	0.180211	drug	0.285651
884	-1.28633	-2.05156	-0.521103	0.000219288	drug	0.000823791
885	-0.14335	-0.54076	0.25406	0.495762	drug	0.61496
886	-15.0766	-2135.15	2104.99	0.0611092	drug	0.115748
887	-27.5619	-1.90438e+06	1.90433e+06	0.202833	drug	0.315735
888	0.784052	0.408966	1.15914	2.7461e-05	drug	0.000119956
889	0.0443547	-0.455433	0.544143	0.862511	drug	0.921374
890	-1.0684	-1.46978	-0.667017	8.64368e-08	drug	4.94489e-07
892	-21.2469	-81172.3	81129.8	0.202833	drug	0.315735
893	1.17117	0.449767	1.89258	0.000711931	drug	0.00244987
894	-2.27391	-3.73542	-0.812392	6.17475e-05	drug	0.000256788
895	-36.783	-2.68487e+07	2.68486e+07	0.486635	drug	0.609375
896	-0.0083722	-166066	166066	1	drug	1
897	0.00806801	-155733	155733	1	drug	1
898	1.07047	0.252959	1.88798	0.00847412	drug	0.0220562
901	-1.6544	-2.98928	-0.319519	0.00813242	drug	0.0212158
902	-0.516869	-0.761686	-0.272053	2.8741e-05	drug	0.000124581
905	0.118543	-0.450117	0.687203	0.687105	drug	0.777477
908	-0.558943	-1.26432	0.146433	0.115324	drug	0.197523
909	-15.6749	-5301.07	5269.72	0.250853	drug	0.373957
910	-0.103802	-1.20488	0.997278	0.854717	drug	0.919424
911	0.912992	-1.56848	3.39446	0.502982	drug	0.621038
912	-15.1728	-2155.44	2125.09	0.0593157	drug	0.113303
913	1.497	-277300	277303	0.999916	drug	1
914	-0.333609	-1.27237	0.605152	0.488055	drug	0.609832
915	0.329875	0.0284744	0.631276	0.0330711	drug	0.0692771
916	0.482257	0.302088	0.662425	3.62604e-07	drug	1.98376e-06
917	0.0232604	-0.23038	0.276901	0.858357	drug	0.919424
918	0.226964	-0.0931283	0.547057	0.183282	drug	0.289298
919	-22.4596	-85896.3	85851.4	0.0918518	drug	0.163019
921	-16.9983	-5595.42	5561.43	0.124283	drug	0.209055
922	3.44632	1.813	5.07965	1.55557e-06	drug	7.96874e-06
923	0.877366	-2.75297	4.5077	0.612676	drug	0.711842
924	0.0631468	-0.249775	0.376068	0.693706	drug	0.783374
926	0.228649	0.0998365	0.357462	0.000501069	drug	0.0017814
927	0.693164	-0.942554	2.32888	0.400542	drug	0.527966
928	2.86675	1.75516	3.97835	9.5552e-12	drug	7.02602e-11
930	-0.0680995	-0.519019	0.38282	0.796936	drug	0.872362
931	0.0732484	-0.961782	1.10828	0.88945	drug	0.940347
934	-0.447034	-0.989457	0.0953889	0.11962	drug	0.202725
936	1.64952	0.999043	2.3	3.80815e-07	drug	2.07333e-06
943	1.62517	1.18893	2.06141	7.51011e-15	drug	6.41204e-14
944	-28.3866	-880284	880227	8.94127e-05	drug	0.000359886
947	-1.93357	-2.98689	-0.880256	9.03887e-06	drug	4.17492e-05
948	-0.626465	-1.3681	0.115173	0.117498	drug	0.200941
949	0.247577	0.116216	0.378938	0.000239074	drug	0.000895138
950	2.57841	1.60262	3.5542	7.54228e-12	drug	5.62924e-11
952	-0.18721	-0.764213	0.389793	0.511141	drug	0.626148
953	0.631853	0.485604	0.778102	2.92941e-17	drug	2.6841e-16
955	-1.45722	-2.6866	-0.227847	0.00683624	drug	0.0181281
957	0.0377447	-0.432002	0.507491	0.873841	drug	0.930361
959	0.244857	-0.0795458	0.569261	0.15116	drug	0.246537
961	1.1966	0.576056	1.81714	7.43619e-05	drug	0.000305861
964	0.0180173	-0.442085	0.47812	0.938196	drug	0.973215
966	-0.127833	-0.639147	0.38348	0.614483	drug	0.712138
968	-1.54944	-1.76022	-1.33867	6.76704e-59	drug	1.46663e-57
974	-0.163905	-0.667178	0.339369	0.565192	drug	0.676909
983	1.11068	0.248324	1.97303	0.00947119	drug	0.0242042
984	-0.128756	-0.462203	0.204691	0.430773	drug	0.556745
985	-0.0997535	-0.226852	0.0273447	0.12464	drug	0.209344
990	-0.113903	-1.43258	1.20477	0.875051	drug	0.930361
993	-0.554749	-2.16889	1.0594	0.491443	drug	0.611437
994	0.163541	-1.02147	1.34856	0.783727	drug	0.865094
995	2.28263	0.350248	4.215	0.00904016	drug	0.0233676
997	-33.2903	-2.68487e+07	2.68486e+07	0.444721	drug	0.570844
998	0.103431	-0.206394	0.413256	0.520744	drug	0.63515
999	0.309066	0.0428364	0.575296	0.0479289	drug	0.0956034
1000	0.680949	0.283236	1.07866	0.000753866	drug	0.00256332
1001	1.43232	1.00313	1.86152	5.28961e-12	drug	4.02796e-11
1005	-17.9576	-2216.32	2180.41	1.79509e-12	drug	1.39521e-11
1007	20.7419	-23298.8	23340.3	0.00678263	drug	0.018071
1009	-0.392367	-1.34094	0.556207	0.418686	drug	0.544872
1010	-0.300104	-1.04103	0.440826	0.407594	drug	0.535382
1012	1.18545	-1.72114	4.09204	0.413249	drug	0.540605
1015	0.71579	0.537864	0.893716	1.35128e-15	drug	1.18976e-14
1016	1.20376	0.749729	1.65778	4.35464e-08	drug	2.58299e-07
1017	0.255513	0.205107	0.305918	2.44685e-23	drug	2.96517e-22
1021	-0.0619205	-0.104364	-0.0194768	0.00433971	drug	0.0121061
1022	0.801981	0.234937	1.36903	0.00491547	drug	0.0135778
1024	-0.306963	-1.73773	1.12381	0.68206	drug	0.772544
1025	-0.611917	-0.736931	-0.486904	1.11276e-22	drug	1.30633e-21
1026	-0.842752	-1.95556	0.27006	0.15322	drug	0.248102
1027	0.474159	0.322458	0.62586	1.43725e-09	drug	9.47238e-09
1028	0.571612	0.473376	0.669848	5.99151e-31	drug	8.33634e-30
1029	0.460653	0.341888	0.579418	1.47201e-14	drug	1.22886e-13
1030	-0.106343	-0.235474	0.0227885	0.114451	drug	0.196626
1031	0.102591	-0.0164997	0.221682	0.0922686	drug	0.163501
1032	-1.1765	-2.02837	-0.324637	0.00348881	drug	0.0101337
1033	1.66247	1.53293	1.792	8.1377e-184	drug	4.36723e-182
1034	-1.62746	-1.88429	-1.37063	6.43679e-47	drug	1.18922e-45
1035	0.0224441	-0.138114	0.183002	0.789465	drug	0.868874
1036	0.0542168	-0.0398603	0.148294	0.263896	drug	0.389281
1037	0.27287	0.0878196	0.45792	0.00390584	drug	0.0110879
1038	-3.37504	-1.83707e+06	1.83706e+06	1	drug	1
1039	0.366682	-0.101815	0.835179	0.132693	drug	0.220568
1040	-0.0669435	-0.310444	0.176557	0.591367	drug	0.697145
1041	-0.00658058	-0.200618	0.187457	0.9472	drug	0.978455
1042	-0.702289	-0.950893	-0.453684	1.38959e-08	drug	8.51125e-08
1045	-0.178652	-0.428035	0.070731	0.161441	drug	0.260665
1046	0.250043	0.103945	0.39614	0.000838235	drug	0.00281158
1047	-0.564163	-0.863739	-0.264587	0.000184414	drug	0.000699779
1048	-53.356	-2.68487e+07	2.68486e+07	0.437593	drug	0.56362
1049	-0.478489	-0.817186	-0.139792	0.00393021	drug	0.0111138
1051	0.584775	0.485928	0.683622	1.03425e-32	drug	1.51377e-31
1052	-1.43991	-1.68231	-1.19751	5.19188e-38	drug	8.48007e-37
1053	-1.66271	-2.23171	-1.09372	4.33538e-11	drug	3.03476e-10
1054	-2.41648	-2.99096	-1.84201	1.63716e-17	drug	1.51236e-16
1055	-17.407	-5229.96	5195.14	0.00928709	drug	0.0238418
1056	-0.0883125	-0.4559	0.279275	0.667887	drug	0.759544
1057	-0.453455	-0.840742	-0.0661685	0.0202886	drug	0.0453675
1058	-0.512921	-0.947771	-0.0780705	0.0204506	drug	0.0456392
1059	1.01372	0.588282	1.43916	1.13538e-06	drug	5.92393e-06
1060	-20.3547	-86817.2	86776.5	0.384731	drug	0.513427
1061	0.0756418	-0.213703	0.364986	0.614828	drug	0.712138
1062	-0.453084	-0.906648	0.000480234	0.0482149	drug	0.0960039
1066	-0.122608	-0.616542	0.371326	0.621761	drug	0.716487
1075	-0.79327	-1.39446	-0.192076	0.00368729	drug	0.010574
1080	-0.25526	-0.717631	0.207111	0.29154	drug	0.420699
1084	0.0280587	-0.849352	0.905469	0.953016	drug	0.980867
1087	-23.3674	-62296.3	62249.6	0.00104064	drug	0.00341923
1088	1.9902	-35653	35656.9	1	drug	1
1089	-0.510824	-1.80424	0.782588	0.503664	drug	0.621038
1090	1.47537	0.653022	2.29772	0.000214322	drug	0.000810539
1092	-0.228541	-0.411194	-0.0458877	0.0143137	drug	0.034401
1096	-0.00752569	-1.53268	1.51762	0.994144	drug	1
1103	0.282645	0.182797	0.382493	2.66855e-08	drug	1.60826e-07
1105	0.448349	-0.763952	1.66065	0.471736	drug	0.597356
1106	-14.6972	-1770.62	1741.22	0.0367719	drug	0.0760403
1107	18.9527	-8425.84	8463.75	0.00177399	drug	0.00547751
1108	0.410286	0.254716	0.565856	4.33477e-07	drug	2.3487e-06
1109	0.673669	0.563247	0.78409	1.68802e-34	drug	2.57082e-33
1110	-21.4438	-18691.4	18648.5	2.41844e-09	drug	1.57548e-08
1111	1.22925	0.373029	2.08547	0.0032748	drug	0.00966835
1112	-250.169	-2.68489e+07	2.68484e+07	0.593855	drug	0.697732
1113	0.918739	0.878431	0.959048	0	drug	0
1114	0.0885946	0.00276491	0.174424	0.0471884	drug	0.0942931
1115	-0.534441	-0.658304	-0.410577	1.10039e-17	drug	1.03732e-16
1116	-0.195999	-0.291398	-0.1006	7.48769e-05	drug	0.000306859
1117	0.505032	0.42004	0.590024	6.79743e-32	drug	9.6971e-31
1119	0.542862	0.231852	0.853872	0.00990788	drug	0.0250925
1123	0.274363	0.146703	0.402023	3.74387e-05	drug	0.000159221
1124	0.312148	0.270967	0.35333	2.81489e-50	drug	5.56559e-49
1125	2.1848	2.01406	2.35554	5.20386e-223	drug	3.08671e-221
1126	-4.91639	-5.61432	-4.21846	3.03719e-262	drug	2.13932e-260
1127	-26.8468	-2.45953e+06	2.45947e+06	0.409415	drug	0.536524
1128	0.711579	-0.163574	1.58673	0.107756	drug	0.188045
1129	1.00228	-0.689613	2.69417	0.402542	drug	0.529983
1130	1.18063	0.919813	1.44146	4.45561e-21	drug	4.78236e-20
1131	19.5561	-8929.19	8968.3	0.000126322	drug	0.000501286
1132	0.251005	0.177223	0.324788	3.76233e-11	drug	2.65009e-10
1133	-0.291535	-0.466727	-0.116342	0.00108957	drug	0.00355928
1134	0.134738	-0.224917	0.494392	0.469645	drug	0.595377
1135	2.65156	2.02891	3.27421	1.9432e-19	drug	1.93804e-18
1136	2.49425	1.72712	3.26138	3.77113e-18	drug	3.63254e-17
1137	-0.395554	-0.576086	-0.215023	1.46156e-05	drug	6.61519e-05
1138	0.48819	0.180193	0.796188	0.00429068	drug	0.011999
1139	0.749951	0.574184	0.925719	1.28455e-18	drug	1.25886e-17
1140	-121.515	-2.68488e+07	2.68485e+07	0.536284	drug	0.649185
1141	-0.0149529	-0.19181	0.161904	0.88348	drug	0.935952
1142	-0.262414	-0.390595	-0.134234	5.79687e-05	drug	0.000242865
1143	-1.4158	-1.60171	-1.22989	5.35192e-62	drug	1.25659e-60
1144	-20.6691	-5339.33	5297.99	3.05072e-32	drug	4.4079e-31
1147	0.00166338	-232275	232275	0.999441	drug	1
1148	-0.756206	-1.2154	-0.297009	0.00110519	drug	0.00359401
1149	0.238731	0.145668	0.331794	5.1904e-07	drug	2.77231e-06
1150	0.74986	0.644259	0.855462	1.44351e-46	drug	2.62393e-45
1153	0.536734	0.107839	0.965629	0.014587	drug	0.0349035
1154	0.0298002	-0.00113629	0.0607368	0.0596793	drug	0.113805
1162	-18.0069	-2882.26	2846.24	1.31158e-09	drug	8.69499e-09
1163	-0.0770142	-0.138693	-0.0153357	0.0166289	drug	0.0386409
1164	0.526127	-0.132541	1.18479	0.136587	drug	0.225709
1165	0.510447	0.358386	0.662509	2.77427e-11	drug	1.99147e-10
1175	-0.245125	-1.03736	0.547106	0.526009	drug	0.638807
1180	1.19205	0.642753	1.74134	6.9735e-06	drug	3.26105e-05
1184	-0.110353	-0.400413	0.179707	0.488082	drug	0.609832
1188	-0.454853	-0.48907	-0.420636	3.4011e-153	drug	1.5971e-151
1191	-1.1766	-1.88498	-0.468231	0.000681717	drug	0.00236399
1192	-0.783613	-0.85794	-0.709287	1.79773e-101	drug	5.47578e-100
1194	-0.206227	-0.778086	0.365632	0.492091	drug	0.611451
1195	2.72631	0.495205	4.95742	0.00232733	drug	0.00710813
1201	0.4908	0.292191	0.68941	9.70908e-07	drug	5.11315e-06
1210	-0.501638	-0.895787	-0.107489	0.0127785	drug	0.0311717
1218	0.0676909	-0.0310862	0.166468	0.187231	drug	0.294346
1219	0.715587	0.281134	1.15004	0.00104042	drug	0.00341923
1221	0.0607109	-0.281463	0.402885	0.730331	drug	0.816551
1222	20.0126	-14855.2	14895.3	0.00810811	drug	0.0212015
1225	1.07507	1.05221	1.09792	0	drug	0
1228	-0.40243	-0.618782	-0.186079	0.000163331	drug	0.000623674
1230	3.1468	-0.351977	6.64558	0.00361154	drug	0.0104097
1245	-0.268385	-0.78843	0.25166	0.31205	drug	0.442922
1247	0.158197	-0.148958	0.465352	0.333975	drug	0.465254
1251	-0.432064	-0.459834	-0.404294	3.18998e-207	drug	1.79756e-205
1253	-0.193343	-0.521949	0.135263	0.256177	drug	0.379385
1254	0.63185	-0.230492	1.49419	0.197031	drug	0.308837
1265	0.0140001	-0.238179	0.266179	0.917325	drug	0.960804
1266	-0.0940234	-0.376225	0.188178	0.508881	drug	0.624737
1270	-1.65821	-3.11367	-0.202759	0.00512787	drug	0.014027
1273	-17.8122	-6037.37	6001.75	0.0127373	drug	0.0311717
1275	-0.7603	-1.21663	-0.303971	0.000720812	drug	0.00246916
1281	-0.735872	-1.36209	-0.109655	0.0219118	drug	0.0484207
1283	-0.0636988	-0.377026	0.249629	0.703521	drug	0.792868
1308	1.1354	0.555579	1.71523	0.000134924	drug	0.000533542
1310	0.559037	0.258591	0.859484	0.000162069	drug	0.000621264
1311	0.277964	0.245003	0.310925	1.01633e-61	drug	2.29597e-60
1313	0.169078	-0.202419	0.540574	0.372418	drug	0.502875
1323	0.020462	-0.222843	0.263767	0.869265	drug	0.926832
1326	0.452438	0.387688	0.517188	1.0725e-43	drug	1.8886e-42
1327	-0.310937	-0.692515	0.0706404	0.140392	drug	0.23098
1331	1.03577	0.00794035	2.06359	0.0486897	drug	0.096608
1332	-0.161998	-0.595111	0.271114	0.48092	drug	0.604908
1333	-2.50589	-4.02191	-0.989867	1.07564e-11	drug	7.82093e-11
1334	-0.175575	-0.252701	-0.098449	7.699e-06	drug	3.57069e-05
1344	0.672049	0.379253	0.964845	6.91881e-06	drug	3.25622e-05
1347	-0.23195	-0.300444	-0.163456	2.35104e-11	drug	1.69847e-10
1348	1.15477	0.825909	1.48363	1.01883e-12	drug	8.08609e-12
1349	0.0299556	-0.0447765	0.104688	0.432352	drug	0.558145
1351	0.342119	-0.113393	0.797631	0.172279	drug	0.276186
1352	-0.10753	-0.208742	-0.00631751	0.03779	drug	0.0778598
1354	0.198426	-0.453455	0.850307	0.579682	drug	0.689137
1356	0.301345	0.0664267	0.536264	0.021049	drug	0.0467894
1369	0.187548	-0.296621	0.671717	0.506756	drug	0.622901
1374	0.894814	0.356347	1.43328	0.00103291	drug	0.00341377
1375	1.07956	0.727446	1.43168	3.56489e-07	drug	1.95982e-06
1377	-0.0161578	-0.293251	0.260936	0.910275	drug	0.956086
1378	-0.796887	-1.36554	-0.228231	0.00388912	drug	0.0110683
1382	0.00638367	-0.470872	0.483639	0.976654	drug	0.998163
1393	-0.12148	-0.739389	0.49643	0.707261	drug	0.795492
1394	-1.10132	-2.01394	-0.188698	0.0216525	drug	0.0479419
1395	1.8118	1.08058	2.54301	5.04333e-08	drug	2.96033e-07
1397	-1.66855	-2.44141	-0.895686	5.95744e-06	drug	2.88156e-05
1401	-0.234107	-0.82275	0.354536	0.435394	drug	0.561429
1409	-0.122478	-0.23094	-0.0140155	0.0301216	drug	0.0636905
1413	0.116841	-0.00153121	0.235213	0.053332	drug	0.104168
1414	0.396099	0.272313	0.519886	3.2733e-10	drug	2.22229e-09
1423	-0.606517	-1.16867	-0.0443665	0.0831859	drug	0.150724
1425	0.0968786	0.0495983	0.144159	5.92197e-05	drug	0.000247187
1439	0.165398	-0.23932	0.570116	0.4223	drug	0.547677
1443	0.838334	0.734128	0.94254	1.20742e-58	drug	2.56748e-57
1445	-0.621352	-2.01445	0.771752	0.381535	drug	0.511284
1451	0.438252	-0.0363963	0.912901	0.0732825	drug	0.135392
1452	-1.77314	-3.09824	-0.448032	7.49165e-06	drug	3.48888e-05
1456	-0.427704	-0.688397	-0.167012	0.00106267	drug	0.00348148
1460	0.391093	0.25813	0.524057	6.29742e-09	drug	3.94288e-08
1462	-0.0330528	-0.187629	0.121524	0.677932	drug	0.769415
1466	0.226902	-0.0833752	0.537179	0.163156	drug	0.262681
1473	-0.296552	-0.907842	0.314738	0.350335	drug	0.481497
1475	0.293672	0.114703	0.472641	0.00142278	drug	0.00451681
1477	-0.965195	-1.66495	-0.265437	0.00445998	drug	0.0124109
1479	-0.0455701	-0.548951	0.457811	0.856889	drug	0.919424
1481	-1.52348	-1.91324	-1.13372	3.45209e-30	drug	4.74452e-29
1489	0.111499	-0.762239	0.985237	0.80403	drug	0.877195
1492	-0.708051	-1.7234	0.307294	0.1701	drug	0.27308
1494	-13.2725	-715.939	689.394	0.0175857	drug	0.0402828
1511	-0.440537	-1.1792	0.29813	0.225585	drug	0.344025
1514	-1.64395	-2.5935	-0.694403	0.000149306	drug	0.000580236
1516	-0.122118	-0.158758	-0.0854787	6.15574e-11	drug	4.25615e-10
1517	0.875467	0.170272	1.58066	0.012494	drug	0.0309466
1529	-0.0291139	-0.408756	0.350528	0.883631	drug	0.935952
1533	-0.603299	-0.955041	-0.251556	0.000702017	drug	0.00242691
1534	1.45484	0.960709	1.94896	3.48606e-10	drug	2.35257e-09
1535	0.0237948	-0.695568	0.743158	0.951096	drug	0.979785
1536	-0.797715	-1.42646	-0.168966	0.00985868	drug	0.0250242
1538	0.0230682	-0.0464335	0.09257	0.515831	drug	0.631207
1539	1.03397	0.581303	1.48664	4.15529e-06	drug	2.05395e-05
1542	-0.469053	-0.846214	-0.0918921	0.0120122	drug	0.0298189
1544	0.53258	-0.339842	1.405	0.246376	drug	0.369237
1549	0.716488	0.471509	0.961466	2.52703e-07	drug	1.39606e-06
1550	0.601884	-0.119747	1.32352	0.121444	drug	0.205502
1551	-0.0853117	-0.609137	0.438514	0.777967	drug	0.859577
1554	0.272811	0.178492	0.36713	1.48899e-08	drug	9.07078e-08
1560	1.16271	1.04977	1.27564	1.02583e-96	drug	3.04241e-95
1562	0.607319	0.575097	0.639542	6.61724e-308	drug	4.97176e-306
1569	3.32957	1.522	5.13714	1.09242e-07	drug	6.21796e-07
1574	-15.8391	-2342.11	2310.43	0.00577342	drug	0.0157038
1580	-0.141801	-0.182183	-0.101419	5.61116e-12	drug	4.21585e-11
1583	0.447545	0.00459577	0.890495	0.0556546	drug	0.108143
1584	-22.7337	-291143	291098	0.372025	drug	0.502875
1586	-17.7911	-15122.7	15087.1	0.252844	drug	0.375435
1590	-0.0361533	-0.0923345	0.0200278	0.208506	drug	0.322332
1594	-15.722	-6135.68	6104.23	0.276468	drug	0.404124
1599	-0.982131	-1.68889	-0.275371	0.00454106	drug	0.0126054
1603	-0.216691	-0.413874	-0.019508	0.0329167	drug	0.0690821
1617	0.0831406	-0.25908	0.425361	0.643107	drug	0.737659
1620	0.280832	-0.422065	0.98373	0.463666	drug	0.589123
1629	-0.283369	-0.355759	-0.21098	1.74906e-14	drug	1.4494e-13
1633	-22.5165	-47240.2	47195.2	0.00239317	drug	0.00728948
1634	-0.337123	-0.60802	-0.0662249	0.0153881	drug	0.0362811
1635	4.5674	2.60073	6.53408	6.24101e-22	drug	7.10466e-21
1639	-0.827811	-1.39979	-0.255827	0.00365004	drug	0.0104939
1643	0.916117	0.494777	1.33746	4.96277e-05	drug	0.000210265
1647	-0.657928	-0.746263	-0.569593	1.08526e-50	drug	2.18409e-49
1650	0.0558907	-0.372575	0.484357	0.797278	drug	0.872362
1651	-0.663632	-1.47334	0.146074	0.137289	drug	0.226205
1654	-0.0851291	-0.379664	0.209405	0.575643	drug	0.685058
1656	-0.250364	-0.554232	0.0535032	0.126008	drug	0.211011
1658	-0.31005	-1.05353	0.433434	0.449453	drug	0.574952
1660	-0.208755	-0.521522	0.104012	0.181489	drug	0.287273
1661	-0.343222	-0.991773	0.305328	0.346083	drug	0.4774
1663	-0.0111169	-0.275922	0.253689	0.935654	drug	0.972596
1667	0.089864	0.00450392	0.175224	0.0397405	drug	0.0817291
1668	0.447727	-0.468246	1.3637	0.359699	drug	0.491371
1669	-0.295407	-0.491919	-0.0988946	0.00425107	drug	0.0119178
1670	-0.0439808	-0.799258	0.711297	0.90564	drug	0.953884
1671	-0.767875	-1.17233	-0.363421	0.000512226	drug	0.00181534
1675	-0.486535	-0.760582	-0.212489	0.000446936	drug	0.00160925
1676	0.27102	-0.284309	0.826349	0.342145	drug	0.473707
1677	-0.673044	-1.57915	0.233067	0.15182	drug	0.246899
1678	-0.126053	-0.312088	0.0599824	0.184206	drug	0.29035
1680	0.446384	-0.0374422	0.930211	0.0688923	drug	0.128546
1681	-0.183889	-0.264285	-0.103493	6.93266e-06	drug	3.25622e-05
1682	-0.324478	-0.473587	-0.175369	2.37543e-05	drug	0.000104985
1683	-0.221822	-0.521553	0.0779089	0.177239	drug	0.28213
1686	0.827437	0.479182	1.17569	2.00754e-06	drug	1.01914e-05
1690	0.72532	0.480541	0.970098	3.45345e-09	drug	2.21139e-08
1699	0.693195	0.296701	1.08969	0.000680131	drug	0.00236399
1724	0.209416	-0.291262	0.710093	0.413489	drug	0.540605
1727	0.140696	-0.0276545	0.309047	0.10166	drug	0.179016
1728	-0.421814	-0.501834	-0.341793	1.52019e-25	drug	1.90361e-24
1730	-28.5171	-609482	609425	4.76404e-09	drug	3.01634e-08
1734	0.989737	0.900288	1.07919	5.57203e-111	drug	1.9624e-109
1758	-20.424	-91094.6	91053.8	0.373232	drug	0.503149
1763	0.124363	-0.21728	0.466007	0.477095	drug	0.601914
1764	-0.685169	-1.13761	-0.232727	0.0020674	drug	0.00634867
1776	0.15082	-0.342918	0.644557	0.551539	drug	0.663067
1777	-0.522618	-2.05036	1.00513	0.503268	drug	0.621038
1791	0.287677	-0.459746	1.0351	0.445241	drug	0.57086
1804	-0.412305	-0.633609	-0.191002	0.000350455	drug	0.00128234
1825	0.217289	-0.571354	1.00593	0.618829	drug	0.714999
1842	-1.25277	-2.50448	-0.00106442	0.0221769	drug	0.0489106
1843	-0.839337	-1.56393	-0.11475	0.0284936	drug	0.0609341
1871	-0.379025	-0.884511	0.126461	0.130613	drug	0.217752
1893	-76.4056	-2.68487e+07	2.68486e+07	0.0716976	drug	0.133119
1902	0.953386	0.340058	1.56672	0.00157829	drug	0.00495468
1952	-27.9779	-1.70946e+06	1.70941e+06	0.0716976	drug	0.133119
1967	1.66755	1.14625	2.18885	7.65746e-12	drug	5.6776e-11
1986	1.73216	1.34367	2.12066	3.55905e-21	drug	3.85678e-20
2009	0.80236	0.262251	1.34247	0.00314526	drug	0.00935281
2036	0.796686	0.430692	1.16268	0.000824388	drug	0.00278169
2053	0.496436	-0.0678238	1.0607	0.0816281	drug	0.148619
2064	0.0883576	-0.323323	0.500038	0.677178	drug	0.769334
2095	-0.394477	-0.685829	-0.103124	0.00601519	drug	0.0162569
2099	0.0225565	-0.0521914	0.0973044	0.55598	drug	0.666584
2100	0.250194	-0.210843	0.711231	0.311498	drug	0.442922
2105	-28.2308	-2.70908e+06	2.70902e+06	0.202833	drug	0.315735
2109	1.05064	0.0255583	2.07572	0.111291	drug	0.192075
2129	0.178528	-0.298066	0.655122	0.500696	drug	0.620093
2164	-0.0224841	-0.538678	0.493709	0.925574	drug	0.967475
2171	-0.0758639	-0.242362	0.0906338	0.369409	drug	0.500389
2203	-0.160539	-0.8292	0.508122	0.653483	drug	0.747691
2225	0.441221	-0.0634642	0.945906	0.088648	drug	0.159086
2231	0.278203	-0.152745	0.709151	0.230137	drug	0.349548
2267	0.142112	-0.0939596	0.378184	0.247081	drug	0.369801
2285	0.416385	0.011299	0.821471	0.0436769	drug	0.0883731
2292	0.574823	0.0577718	1.09187	0.027495	drug	0.0592101
2314	-0.585447	-1.33431	0.163413	0.123334	drug	0.207769
2315	0.359497	0.138398	0.580596	0.00171962	drug	0.00532421
2340	-0.158224	-0.554782	0.238335	0.428547	drug	0.554503
2344	2.19754	1.50751	2.88757	2.83721e-11	drug	2.02376e-10
2356	1.13517	0.115037	2.15529	0.0249766	drug	0.0545516
2378	-1.74286	-2.9742	-0.511517	0.00150955	drug	0.00476545
2394	0.306467	-0.470955	1.08389	0.474882	drug	0.600665
2411	0.104382	-0.239162	0.447926	0.594342	drug	0.697732
2431	0.592898	0.31974	0.866056	1.47795e-05	drug	6.66261e-05
2444	-0.501356	-1.00618	0.00346379	0.0623834	drug	0.117802
2481	0.0465191	-0.691993	0.785031	0.900775	drug	0.950403
2500	0.207628	0.0423345	0.372921	0.0147701	drug	0.0351921
2501	-21.1026	-61611.8	61569.6	0.118821	drug	0.201674
2514	-23.1305	-64104.2	64058	3.68029e-05	drug	0.000157707
2517	-0.342127	-1.4316	0.747345	0.573401	drug	0.684533
2540	0.795842	0.59652	0.995164	5.99146e-16	drug	5.31683e-15
2546	0.5738	0.252045	0.895556	0.00272099	drug	0.00817747
2565	0.0971656	-0.131788	0.326119	0.418151	drug	0.544872
2566	0.231	-1.41761	1.87961	0.799996	drug	0.874351
2597	-0.837303	-1.64325	-0.0313585	0.0363093	drug	0.0752217
2602	-16.2588	-8128.63	8096.11	0.281621	drug	0.409003
2607	0.632394	0.0498175	1.21497	0.0563067	drug	0.108847
2626	-1.07282	-1.75984	-0.385807	0.00141585	drug	0.00450752
2630	-1.18156	-1.6114	-0.751724	6.95772e-09	drug	4.33224e-08
2677	-0.448435	-1.30657	0.409702	0.351298	drug	0.482133
2690	1.20398	0.180061	2.22789	0.0172791	drug	0.0396609
2705	-0.510832	-1.82125	0.799586	0.418092	drug	0.544872
2721	-0.245918	-1.06711	0.575275	0.56841	drug	0.68004
2729	-0.890916	-1.61367	-0.168162	0.0127575	drug	0.0311717
2730	0.0153064	-0.0412974	0.0719103	0.596893	drug	0.699271
2739	0.365934	-0.0980486	0.829916	0.220676	drug	0.33883
2750	0.588451	-0.0501694	1.22707	0.105914	drug	0.18535
2771	1.58617	-0.574083	3.74643	0.250242	drug	0.37354
2801	0.823673	0.161214	1.48613	0.0163383	drug	0.0381226
2807	1.00841	0.0761198	1.9407	0.0261996	drug	0.0566735
2826	-0.104026	-0.682027	0.473974	0.726633	drug	0.814031
2835	-1.70024	-3.22842	-0.172062	0.0134186	drug	0.0325921
2848	3.05895	0.576875	5.54103	0.0180464	drug	0.0411705
2862	0.456074	0.271924	0.640224	1.06051e-06	drug	5.55904e-06
2863	0.768768	0.521689	1.01585	5.0758e-10	drug	3.38487e-09
2888	0.227863	-0.0332957	0.489022	0.100172	drug	0.176673
2907	-0.307955	-0.398213	-0.217697	2.92775e-11	drug	2.0752e-10
2917	-0.14615	-1.26363	0.971332	0.795341	drug	0.871935
2920	0.739049	0.578136	0.899961	1.95012e-20	drug	2.01632e-19
2956	-29.1509	-1.92166e+06	1.9216e+06	0.00477134	drug	0.013212
2964	1.48009	0.946975	2.01321	0.000836133	drug	0.00281158
2966	0.693159	-0.559243	1.94556	0.277798	drug	0.405017
2968	0.0706443	-0.0269333	0.168222	0.173941	drug	0.277273
2984	0.0456899	-0.0419767	0.133357	0.307672	drug	0.440033
2991	-0.83833	-1.61806	-0.0586028	0.0520939	drug	0.102282
3015	-0.126388	-0.2787	0.0259238	0.105676	drug	0.185221
3031	0.0147945	-0.629411	0.659	0.966041	drug	0.991556
3046	0.558631	0.35765	0.759612	4.19887e-08	drug	2.50377e-07
3136	2.08381	1.29969	2.86794	1.07568e-08	drug	6.66092e-08
3137	-0.591303	-1.48794	0.305333	0.238316	drug	0.360513
3149	1.47238	0.721644	2.22311	7.58171e-05	drug	0.000309587
3155	1.14117	0.612016	1.67033	2.20858e-05	drug	9.79948e-05
3159	0.253223	-0.297627	0.804073	0.365376	drug	0.4972
3188	-0.040804	-0.126471	0.0448632	0.351653	drug	0.482133
3203	-1.01107	-2.1926	0.170471	0.0513621	drug	0.101021
3210	0.34868	0.00963834	0.687722	0.0461336	drug	0.0926785
3220	0.944904	0.454471	1.43534	0.000139254	drug	0.000548739
3232	-2.35934e-06	-0.931068	0.931064	0.999964	drug	1
3242	-0.148505	-0.456381	0.159371	0.354962	drug	0.486077
3257	1.01702	0.771144	1.2629	4.07948e-17	drug	3.67806e-16
3258	0.37298	-0.294803	1.04076	0.311734	drug	0.442922
3261	-1.43508	-2.37389	-0.496274	0.000377595	drug	0.00137718
3268	-16.4868	-4743.15	4710.17	0.073606	drug	0.135768
3295	-17.5544	-4985.19	4950.08	0.00393471	drug	0.0111138
3309	-0.832888	-1.52101	-0.144768	0.0100328	drug	0.0253519
3311	-0.334668	-0.387637	-0.281699	1.0981e-35	drug	1.71884e-34
3341	0.566418	0.183357	0.949478	0.00398217	drug	0.0112198
3362	0.203911	0.059575	0.348247	0.00673547	drug	0.0179879
3373	0.876274	-0.0925225	1.84507	0.109869	drug	0.189912
3387	-0.286577	-0.467596	-0.105558	0.00190715	drug	0.00587255
3391	0.0662902	-0.283784	0.416365	0.710489	drug	0.798326
3393	-0.307173	-0.443451	-0.170895	2.78961e-05	drug	0.000121386
3394	0.56271	0.215822	0.909598	0.0014084	drug	0.0044965
3395	0.0273401	-0.803191	0.857872	0.948423	drug	0.978822
3398	1.9775	1.74481	2.21018	2.51128e-92	drug	7.07554e-91
3402	0.416775	0.0995012	0.734048	0.00924704	drug	0.0237932
3408	-0.104004	-0.224409	0.0164007	0.0906596	drug	0.161923
3424	0.287236	-0.525424	1.0999	0.587742	drug	0.695249
3427	-1.45882	-3.13273	0.215096	0.0574701	drug	0.110527
3435	0.129671	-0.31531	0.574652	0.574353	drug	0.684533
3440	0.169982	-0.487029	0.826993	0.644102	drug	0.737707
3444	0.706893	0.153378	1.26041	0.0161332	drug	0.0377222
3468	0.140932	-0.507563	0.789427	0.688884	drug	0.778708
3471	-0.4407	-1.18042	0.299016	0.243827	drug	0.365976
3472	1.09862	-0.202282	2.39951	0.084988	drug	0.15325
3491	-0.307724	-0.885157	0.26971	0.350228	drug	0.481497
3505	0.0452128	-0.227979	0.318405	0.74845	drug	0.831857
3508	0.760682	0.163266	1.3581	0.0275298	drug	0.0592101
3515	0.320026	-0.463491	1.10354	0.421124	drug	0.546782
3525	0.417593	-0.235657	1.07084	0.222338	drug	0.340456
3526	0.0129845	-0.0939496	0.119919	0.812971	drug	0.88438
3538	-0.0961128	-0.274896	0.0826704	0.335586	drug	0.466921
3540	0.149536	-0.442966	0.742038	0.624568	drug	0.718987
3543	-1.86088	-2.9481	-0.773654	3.71064e-05	drug	0.000158405
3546	0.112076	0.0543193	0.169832	0.000144848	drug	0.000568793
3629	-0.104835	-0.347498	0.137828	0.39312	drug	0.52103
3630	2.14772	-0.204625	4.50006	0.0282857	drug	0.0606046
3635	-0.0300864	-0.445116	0.384943	0.890581	drug	0.940661
3645	0.477495	0.144019	0.810971	0.00578267	drug	0.0157038
3651	0.451048	0.16065	0.741446	0.00257019	drug	0.00776568
3658	-0.19335	-0.970235	0.583534	0.632962	drug	0.727906
3666	-0.280571	-0.296812	-0.264331	7.65143e-254	drug	5.07245e-252
3669	0.113157	-0.20267	0.428983	0.517447	drug	0.631812
3673	0.467348	0.421843	0.512854	1.21389e-92	drug	3.50783e-91
3674	-0.030774	-0.0908969	0.0293489	0.316418	drug	0.446871
3679	0.00748153	-0.455122	0.470085	0.98114	drug	1
3690	0.138184	-1.79193	2.0683	0.915382	drug	0.959661
3699	0.660372	0.106736	1.21401	0.0322755	drug	0.0678628
3705	-0.0215562	-0.948613	0.905501	0.968098	drug	0.99186
3707	0.140871	-0.2988	0.580543	0.585212	drug	0.694739
3708	0.139755	-0.374149	0.65366	0.595727	drug	0.698631
3722	-0.342834	-0.926264	0.240596	0.250115	drug	0.37354
3733	0.0846765	-0.373258	0.542611	0.725147	drug	0.813175
3740	1.92555	-0.344575	4.19568	0.0888652	drug	0.159223
3743	0.336476	-0.365649	1.0386	0.385706	drug	0.513818
3748	0.0501719	-0.218315	0.318659	0.745358	drug	0.830058
3753	-0.22154	-0.526457	0.0833764	0.152619	drug	0.247484
3803	-0.213932	-0.973296	0.545432	0.590501	drug	0.696853
3819	-0.927224	-1.08275	-0.771693	1.32354e-33	drug	1.98884e-32
3841	-2.98589	-4.0852	-1.88658	1.19865e-59	drug	2.64879e-58
3847	-1.60189	-2.09375	-1.11003	1.92892e-20	drug	2.01286e-19
3891	0.0208146	-0.0264819	0.0681111	0.388852	drug	0.516788
3903	-0.634929	-1.41099	0.141134	0.114921	drug	0.197132
3909	0.0120672	-0.304179	0.328314	0.9404	drug	0.973215
3940	-0.692977	-1.23867	-0.147278	0.0117561	drug	0.0293123
3945	0.715129	0.582215	0.848043	5.93296e-27	drug	7.51286e-26
3949	-0.192	-0.881217	0.497217	0.586243	drug	0.694739
3955	1.05472	0.613201	1.49624	2.48289e-06	drug	1.24921e-05
3984	0.693148	0.134031	1.25227	0.0160049	drug	0.0374999
4089	2.36697	1.15749	3.57644	1.85662e-05	drug	8.30323e-05
4096	-1.7312	-2.94429	-0.518096	0.000110365	drug	0.000441068
4115	-0.320771	-0.579386	-0.0621572	0.015004	drug	0.0355242
4116	-0.11778	-0.82	0.58444	0.732364	drug	0.818012
4139	-0.361653	-1.48851	0.765203	0.552446	drug	0.663067
4221	0.129813	-0.127365	0.386991	0.338396	drug	0.470053
4278	-0.0313988	-0.453864	0.391066	0.885564	drug	0.937118
4315	-0.159921	-0.286596	-0.0332462	0.0134571	drug	0.0326155
4324	0.975947	0.891697	1.0602	4.15809e-123	drug	1.61592e-121
4333	-0.159268	-0.579344	0.260809	0.461465	drug	0.587651
4340	0.390428	0.0187147	0.762141	0.0726312	drug	0.134631
4348	0.396388	0.120218	0.672559	0.0127549	drug	0.0311717
4385	0.176501	0.0755307	0.277472	0.00061148	drug	0.00214018
4409	-0.361338	-1.33694	0.614261	0.49011	drug	0.611437
4424	0.00217235	-0.404789	0.409133	0.991547	drug	1
4430	1.58217	0.783795	2.38055	2.1951e-05	drug	9.77816e-05
4435	-0.470487	-0.869188	-0.071786	0.0191261	drug	0.0431967
4451	0.811627	0.137475	1.48578	0.0196824	drug	0.0442755
4457	0.33521	-0.936056	1.60648	0.597787	drug	0.699591
4461	0.895937	0.5958	1.19608	1.74905e-09	drug	1.14603e-08
4486	-2.3046	-3.362	-1.24719	4.7984e-08	drug	2.83131e-07
4497	0.0513407	-0.262258	0.364939	0.748417	drug	0.831857
4502	0.0326967	-0.102385	0.167779	0.637557	drug	0.732443
4562	0.24408	-0.0912771	0.579437	0.172855	drug	0.276716
4619	-2.08677	-3.04966	-1.12387	4.59326e-15	drug	3.982e-14
4698	1.64867	0.898769	2.39857	8.14477e-05	drug	0.000330185
4740	0.223147	-0.439772	0.886065	0.501871	drug	0.620866
4751	-0.42872	-0.864947	0.00750745	0.050438	drug	0.0997257
4793	0.0246564	-0.367005	0.416318	0.911518	drug	0.9565
4846	-0.0503204	-0.0860576	-0.0145832	0.00579819	drug	0.0157081
4861	-0.0571672	-0.645518	0.531183	0.845479	drug	0.913572
4867	-0.0214778	-0.0411241	-0.0018314	0.0321682	drug	0.0677636
4880	0.0665651	-0.0829612	0.216091	0.384263	drug	0.513427
4892	-0.187933	-0.611283	0.235418	0.400387	drug	0.527966
4970	-1.08289	-1.30767	-0.858102	1.32168e-29	drug	1.79463e-28
4972	-0.627422	-0.87382	-0.381023	5.45481e-07	drug	2.8998e-06
4974	1.07058	0.54871	1.59245	0.000401655	drug	0.00145085
4975	0.535303	-0.00329197	1.0739	0.062842	drug	0.118433
4987	-0.131958	-0.531542	0.267626	0.523514	drug	0.637838
4990	-2.05412	-2.9652	-1.14305	1.34438e-07	drug	7.5006e-07
5021	-0.0462528	-0.248586	0.15608	0.654776	drug	0.74841
5024	2.20704	1.57898	2.8351	4.50012e-17	drug	4.02511e-16
5037	-0.350904	-0.721889	0.0200806	0.0657645	drug	0.123528
5071	0.958217	0.141499	1.77493	0.017173	drug	0.0395451
5118	-0.838127	-1.64205	-0.0342033	0.0339457	drug	0.0708245
5130	0.405327	-0.0241408	0.834795	0.0898196	drug	0.160677
5134	-0.408019	-0.619729	-0.196308	0.000148676	drug	0.000579785
5145	0.933834	-0.0112205	1.87889	0.041014	drug	0.0838778
5159	0.120535	-0.485266	0.726336	0.707024	drug	0.795492
5172	-0.0160922	-0.401709	0.369525	0.93635	drug	0.972596
5181	0.269677	-0.042371	0.581726	0.091436	drug	0.162537
5190	-0.209157	-0.53374	0.115426	0.222697	drug	0.340542
5193	-0.38241	-0.860277	0.0954577	0.121624	drug	0.205502
5194	0.316862	-0.236742	0.870465	0.268103	drug	0.39394
5214	0.0938826	-0.0987216	0.286487	0.343759	drug	0.475358
5215	0.88944	0.209242	1.56964	0.00858838	drug	0.0223021
5217	1.50811	0.700255	2.31596	8.0696e-05	drug	0.000328319
5220	-0.647779	-1.19064	-0.10492	0.016384	drug	0.0381503
5232	0.410449	0.0446381	0.77626	0.0339983	drug	0.0708245
5246	-0.0623668	-0.206191	0.0814578	0.396736	drug	0.52479
5255	0.18111	0.00146428	0.360755	0.0569349	drug	0.109873
5274	0.336439	-0.369108	1.04199	0.34008	drug	0.471427
5280	-1.62399	-1.99244	-1.25554	1.2504e-39	drug	2.07236e-38
5284	-0.197429	-0.983886	0.589028	0.613782	drug	0.712138
5285	-0.360527	-0.691821	-0.0292328	0.0314248	drug	0.0663216
5289	0.867471	0.0972743	1.63767	0.0255225	drug	0.0554217
5294	0.426629	-0.209126	1.06238	0.188861	drug	0.296443
5296	0.776914	0.203567	1.35026	0.0070701	drug	0.0187042
5317	-0.407146	-0.862987	0.0486945	0.0813926	drug	0.148429
5328	0.45761	0.124883	0.790336	0.0066429	drug	0.0177828
5329	-0.268084	-0.702225	0.166057	0.207034	drug	0.32117
5345	-0.0197966	-0.0629901	0.0233968	0.369172	drug	0.500389
5353	1.02857	0.240102	1.81704	0.00875172	drug	0.022674
5392	1.08592	0.531272	1.64056	8.62803e-05	drug	0.000348523
5398	-0.334137	-0.630455	-0.0378191	0.0268813	drug	0.0580369
5403	0.768947	0.581993	0.9559	3.8676e-15	drug	3.3789e-14
5404	3.14028	1.708	4.57257	5.82499e-09	drug	3.66746e-08
5408	-0.525535	-1.03664	-0.0144345	0.037419	drug	0.0772366
5427	0.295131	-0.0869078	0.67717	0.134818	drug	0.223114
5429	-0.324225	-0.796656	0.148205	0.182988	drug	0.28924
5432	-14.1858	-3376.6	3348.23	0.367846	drug	0.499472
5433	0.15363	-0.126173	0.433433	0.292695	drug	0.421286
[truncated: 255 more rows]
